# Supplementary material for: Clinical performance of the VITEK REVEAL fast antimicrobial susceptibility test within a real-world workflow for gram-negative bacteremia: comparison with QMAC-dRAST and conventional methods
Source: Microbiol Spectr. 2025 Nov 28;14(1):e01972-25. doi: 10.1128/spectrum.01972-25 (PMC12772308; doi:10.1128/spectrum.01972-25)
Supplement: Tables S2 to S5 — Results of antimicrobial susceptibility testing and comparison of ESBL classification across testing platforms. [file spectrum.01972-25-s0002.xlsx]

## Sheet: dRAST
Supplementary Table 2. Results of antimicrobial susceptibility testing and TTR by REVEAL and QMAC-dRAST for all analyzed isolates
Subject ID	Species	AMR gene detected by BCID2	Antibiotic	REVEAL Final TTR	REVEAL antibiotic TTR	QMAC-dRAST Final TTR	REVEAL MIC (µg/mL)	REVEAL Interpretation	QMAC-dRAST MIC (µg/mL)	QMAC-dRAST Interpretation	Category Agreement	VMD	MD	miD
1	E. coli	CTX-M	Amoxicillin/Clavulanate	8	4.33333	4.63	<=8	S	16	I	0	0	0	1
1	E. coli	CTX-M	Ampicillin/Sulbactam	8	6.5	4.63	>16	R	>=32	R	1	0	0	0
1	E. coli	CTX-M	Aztreonam	8	6	4.63	<=4	S	4	S	1	0	0	0
1	E. coli	CTX-M	Cefepime	8	6.5	4.63	8	I	4	I	1	0	0	0
1	E. coli	CTX-M	Cefotaxime	8	6	4.63	>32	R	32	R	1	0	0	0
1	E. coli	CTX-M	Ceftazidime	8	5.5	4.63	<=4	S	2	S	1	0	0	0
1	E. coli	CTX-M	Ciprofloxacin	8	4.33333	4.63	>2	R	>=4	R	1	0	0	0
1	E. coli	CTX-M	Ertapenem	8	6.5	4.63	<=0.25	S	<=0.5	S	1	0	0	0
1	E. coli	CTX-M	Gentamicin	8	4.33333	4.63	>8	R	>=16	R	1	0	0	0
1	E. coli	CTX-M	Imipenem	8	6.5	4.63	<=1	S	<=1	S	1	0	0	0
1	E. coli	CTX-M	Meropenem	8	8	4.63	<=0.25	S	<=1	S	1	0	0	0
1	E. coli	CTX-M	Piperacillin/Tazobactam	8	8	4.63	<=2	S	<=8	S	1	0	0	0
1	E. coli	CTX-M	Amikacin	8	6.5	4.63	≤ 4	S	≤ 4	S	1	0	0	0
2	K. pneumoniae	-	Amoxicillin/Clavulanate	8	6	6.63	<=8	S	<=8	S	1	0	0	0
2	K. pneumoniae	-	Aztreonam	8	6.5	6.63	<=4	S	<=1	S	1	0	0	0
2	K. pneumoniae	-	Cefepime	8	6	6.63	<=2	S	<=1	S	1	0	0	0
2	K. pneumoniae	-	Cefotaxime	8	8	6.63	<=1	S	<=1	S	1	0	0	0
2	K. pneumoniae	-	Ceftazidime	8	6	6.63	<=4	S	<=1	S	1	0	0	0
2	K. pneumoniae	-	Ciprofloxacin	8	6.5	6.63	<=0.25	S	<=0.06	S	1	0	0	0
2	K. pneumoniae	-	Ertapenem	8	6.5	6.63	<=0.25	S	<=0.5	S	1	0	0	0
2	K. pneumoniae	-	Gentamicin	8	6.5	6.63	<=2	S	<=2	S	1	0	0	0
2	K. pneumoniae	-	Imipenem	8	6.5	6.63	<=1	S	<=1	S	1	0	0	0
2	K. pneumoniae	-	Meropenem	8	6.5	6.63	<=0.25	S	<=1	S	1	0	0	0
2	K. pneumoniae	-	Piperacillin/Tazobactam	8	6.5	6.63	<=2	S	<=8	S	1	0	0	0
2	K. pneumoniae	-	Trimethoprim/Sulfamethoxazole	8	6.5	6.63	<=2	S	<=2	S	1	0	0	0
2	K. pneumoniae	-	Amikacin	8	6.5	6.63	≤ 4	S	≤ 4	S	1	0	0	0
3	E. coli	-	Amoxicillin/Clavulanate	8	4.16667	6.63	<=8	S	<=8	S	1	0	0	0
3	E. coli	-	Ampicillin/Sulbactam	8	6.5	6.63	16	I	16	I	1	0	0	0
3	E. coli	-	Aztreonam	8	6	6.63	<=4	S	<=1	S	1	0	0	0
3	E. coli	-	Cefepime	8	6.5	6.63	<=2	S	<=1	S	1	0	0	0
3	E. coli	-	Cefotaxime	8	6	6.63	<=1	S	<=1	S	1	0	0	0
3	E. coli	-	Ceftazidime	8	5.5	6.63	<=4	S	<=1	S	1	0	0	0
3	E. coli	-	Ciprofloxacin	8	5.5	6.63	<=0.25	S	0.25	S	1	0	0	0
3	E. coli	-	Ertapenem	8	6.5	6.63	<=0.25	S	<=0.5	S	1	0	0	0
3	E. coli	-	Gentamicin	8	4.16667	6.63	>8	R	>=16	R	1	0	0	0
3	E. coli	-	Imipenem	8	6.5	6.63	<=1	S	<=1	S	1	0	0	0
3	E. coli	-	Meropenem	8	8	6.63	<=0.25	S	<=1	S	1	0	0	0
3	E. coli	-	Piperacillin/Tazobactam	8	8	6.63	<=2	S	<=8	S	1	0	0	0
3	E. coli	-	Amikacin	8	6.5	6.63	≤ 4	S	≤ 4	S	1	0	0	0
4	E. coli	-	Amoxicillin/Clavulanate	8	4.5	4.63	<=8	S	<=8	S	1	0	0	0
4	E. coli	-	Ampicillin/Sulbactam	8	6.5	4.63	<=4	S	<=8	S	1	0	0	0
4	E. coli	-	Aztreonam	8	6	4.63	<=4	S	<=1	S	1	0	0	0
4	E. coli	-	Cefepime	8	6.5	4.63	<=2	S	<=1	S	1	0	0	0
4	E. coli	-	Cefotaxime	8	6	4.63	<=1	S	<=1	S	1	0	0	0
4	E. coli	-	Ceftazidime	8	5.5	4.63	<=4	S	<=1	S	1	0	0	0
4	E. coli	-	Ciprofloxacin	8	5.5	4.63	<=0.25	S	<=0.06	S	1	0	0	0
4	E. coli	-	Ertapenem	8	6.5	4.63	<=0.25	S	<=0.5	S	1	0	0	0
4	E. coli	-	Gentamicin	8	4.5	4.63	<=2	S	<=2	S	1	0	0	0
4	E. coli	-	Imipenem	8	6.5	4.63	<=1	S	<=1	S	1	0	0	0
4	E. coli	-	Meropenem	8	8	4.63	<=0.25	S	<=1	S	1	0	0	0
4	E. coli	-	Piperacillin/Tazobactam	8	8	4.63	<=2	S	<=8	S	1	0	0	0
4	E. coli	-	Trimethoprim/Sulfamethoxazole	8	4.5	4.63	<=2	S	<=2	S	1	0	0	0
4	E. coli	-	Amikacin	8	6.5	4.63	≤ 4	S	≤ 4	S	1	0	0	0
5	E. coli	-	Amoxicillin/Clavulanate	8	4.5	6.65	>16	R	>=32	R	1	0	0	0
5	E. coli	-	Ampicillin/Sulbactam	8	6.5	6.65	8	S	16	I	0	0	0	1
5	E. coli	-	Aztreonam	8	6	6.65	<=4	S	<=1	S	1	0	0	0
5	E. coli	-	Cefepime	8	6.5	6.65	<=2	S	<=1	S	1	0	0	0
5	E. coli	-	Cefotaxime	8	6	6.65	<=1	S	<=1	S	1	0	0	0
5	E. coli	-	Ceftazidime	8	5.5	6.65	<=4	S	2	S	1	0	0	0
5	E. coli	-	Ciprofloxacin	8	5.5	6.65	<=0.25	S	<=0.06	S	1	0	0	0
5	E. coli	-	Ertapenem	8	6.5	6.65	<=0.25	S	<=0.5	S	1	0	0	0
5	E. coli	-	Gentamicin	8	4.5	6.65	<=2	S	<=2	S	1	0	0	0
5	E. coli	-	Imipenem	8	6.5	6.65	<=1	S	<=1	S	1	0	0	0
5	E. coli	-	Meropenem	8	8	6.65	<=0.25	S	<=1	S	1	0	0	0
5	E. coli	-	Piperacillin/Tazobactam	8	8	6.65	<=2	S	<=8	S	1	0	0	0
5	E. coli	-	Trimethoprim/Sulfamethoxazole	8	4.5	6.65	<=2	S	<=2	S	1	0	0	0
5	E. coli	-	Amikacin	8	6.5	6.65	≤ 4	S	≤ 4	S	1	0	0	0
6	E. coli	-	Amoxicillin/Clavulanate	8	4.66667	4.63	<=8	S	<=8	S	1	0	0	0
6	E. coli	-	Ampicillin/Sulbactam	8	6.5	4.63	16	I	16	I	1	0	0	0
6	E. coli	-	Aztreonam	8	6	4.63	<=4	S	<=1	S	1	0	0	0
6	E. coli	-	Cefepime	8	6.5	4.63	<=2	S	<=1	S	1	0	0	0
6	E. coli	-	Cefotaxime	8	6	4.63	<=1	S	<=1	S	1	0	0	0
6	E. coli	-	Ceftazidime	8	5.5	4.63	<=4	S	<=1	S	1	0	0	0
6	E. coli	-	Ciprofloxacin	8	4.66667	4.63	>2	R	>=4	R	1	0	0	0
6	E. coli	-	Ertapenem	8	6.5	4.63	<=0.25	S	<=0.5	S	1	0	0	0
6	E. coli	-	Gentamicin	8	4.66667	4.63	>8	R	>=16	R	1	0	0	0
6	E. coli	-	Imipenem	8	6.5	4.63	<=1	S	<=1	S	1	0	0	0
6	E. coli	-	Meropenem	8	8	4.63	<=0.25	S	<=1	S	1	0	0	0
6	E. coli	-	Piperacillin/Tazobactam	8	8	4.63	<=2	S	<=8	S	1	0	0	0
6	E. coli	-	Amikacin	8	6.5	4.63	≤ 4	S	≤ 4	S	1	0	0	0
7	A. baumannii complex	-	Ceftazidime	6.5	3.5	6.67	>16	R	>=32	R	1	0	0	0
7	A. baumannii complex	-	Imipenem	6.5	6.5	6.67	>8	R	>=16	R	1	0	0	0
7	A. baumannii complex	-	Meropenem	6.5	6.5	6.67	>8	R	>=16	R	1	0	0	0
7	A. baumannii complex	-	Cefotaxime	6.5	3.5	6.67	>32	R	>=64	R	1	0	0	0
8	E. coli	-	Amoxicillin/Clavulanate	8	4.5	6.65	<=8	S	<=8	S	1	0	0	0
8	E. coli	-	Ampicillin/Sulbactam	8	6.5	6.65	<=4	S	<=8	S	1	0	0	0
8	E. coli	-	Aztreonam	8	6	6.65	<=4	S	<=1	S	1	0	0	0
8	E. coli	-	Cefepime	8	6.5	6.65	<=2	S	<=1	S	1	0	0	0
8	E. coli	-	Cefotaxime	8	6	6.65	<=1	S	<=1	S	1	0	0	0
8	E. coli	-	Ceftazidime	8	5.5	6.65	<=4	S	<=1	S	1	0	0	0
8	E. coli	-	Ciprofloxacin	8	5.5	6.65	<=0.25	S	<=0.06	S	1	0	0	0
8	E. coli	-	Ertapenem	8	6.5	6.65	<=0.25	S	<=0.5	S	1	0	0	0
8	E. coli	-	Gentamicin	8	4.5	6.65	<=2	S	<=2	S	1	0	0	0
8	E. coli	-	Imipenem	8	6.5	6.65	<=1	S	<=1	S	1	0	0	0
8	E. coli	-	Meropenem	8	8	6.65	<=0.25	S	<=1	S	1	0	0	0
8	E. coli	-	Piperacillin/Tazobactam	8	8	6.65	<=2	S	<=8	S	1	0	0	0
8	E. coli	-	Trimethoprim/Sulfamethoxazole	8	4.5	6.65	<=2	S	<=2	S	1	0	0	0
8	E. coli	-	Amikacin	8	6.5	6.65	≤ 4	S	≤ 4	S	1	0	0	0
9	K. pneumoniae	-	Amoxicillin/Clavulanate	8	6	4.7	<=8	S	<=8	S	1	0	0	0
9	K. pneumoniae	-	Aztreonam	8	6.5	4.7	<=4	S	<=1	S	1	0	0	0
9	K. pneumoniae	-	Cefepime	8	6	4.7	<=2	S	<=1	S	1	0	0	0
9	K. pneumoniae	-	Cefotaxime	8	8	4.7	<=1	S	<=1	S	1	0	0	0
9	K. pneumoniae	-	Ceftazidime	8	6	4.7	<=4	S	<=1	S	1	0	0	0
9	K. pneumoniae	-	Ciprofloxacin	8	6.5	4.7	<=0.25	S	<=0.06	S	1	0	0	0
9	K. pneumoniae	-	Ertapenem	8	6.5	4.7	<=0.25	S	<=0.5	S	1	0	0	0
9	K. pneumoniae	-	Gentamicin	8	6.5	4.7	<=2	S	<=2	S	1	0	0	0
9	K. pneumoniae	-	Imipenem	8	6.5	4.7	<=1	S	<=1	S	1	0	0	0
9	K. pneumoniae	-	Meropenem	8	6.5	4.7	<=0.25	S	<=1	S	1	0	0	0
9	K. pneumoniae	-	Piperacillin/Tazobactam	8	6.5	4.7	<=2	S	<=8	S	1	0	0	0
9	K. pneumoniae	-	Trimethoprim/Sulfamethoxazole	8	6.5	4.7	<=2	S	<=2	S	1	0	0	0
9	K. pneumoniae	-	Amikacin	8	6.5	4.7	≤ 4	S	≤ 4	S	1	0	0	0
10	K. pneumoniae	-	Amoxicillin/Clavulanate	8	6	6.63	<=8	S	<=8	S	1	0	0	0
10	K. pneumoniae	-	Aztreonam	8	6.5	6.63	<=4	S	<=1	S	1	0	0	0
10	K. pneumoniae	-	Cefepime	8	6	6.63	<=2	S	<=1	S	1	0	0	0
10	K. pneumoniae	-	Cefotaxime	8	8	6.63	<=1	S	<=1	S	1	0	0	0
10	K. pneumoniae	-	Ceftazidime	8	6	6.63	<=4	S	<=1	S	1	0	0	0
10	K. pneumoniae	-	Ciprofloxacin	8	6.5	6.63	<=0.25	S	<=0.06	S	1	0	0	0
10	K. pneumoniae	-	Ertapenem	8	6.5	6.63	<=0.25	S	<=0.5	S	1	0	0	0
10	K. pneumoniae	-	Gentamicin	8	6.5	6.63	<=2	S	<=2	S	1	0	0	0
10	K. pneumoniae	-	Imipenem	8	6.5	6.63	<=1	S	<=1	S	1	0	0	0
10	K. pneumoniae	-	Meropenem	8	6.5	6.63	<=0.25	S	<=1	S	1	0	0	0
10	K. pneumoniae	-	Piperacillin/Tazobactam	8	6.5	6.63	8	S	<=8	S	1	0	0	0
10	K. pneumoniae	-	Trimethoprim/Sulfamethoxazole	8	6.5	6.63	<=2	S	<=2	S	1	0	0	0
10	K. pneumoniae	-	Amikacin	8	6.5	6.63	≤ 4	S	≤ 4	S	1	0	0	0
11	E. coli	-	Amoxicillin/Clavulanate	8	4	6.63	>16	R	>=32	R	1	0	0	0
11	E. coli	-	Ampicillin/Sulbactam	8	6.5	6.63	16	I	16	I	1	0	0	0
11	E. coli	-	Aztreonam	8	6	6.63	<=4	S	<=1	S	1	0	0	0
11	E. coli	-	Cefepime	8	6.5	6.63	<=2	S	<=1	S	1	0	0	0
11	E. coli	-	Cefotaxime	8	6	6.63	<=1	S	2	I	0	0	0	1
11	E. coli	-	Ceftazidime	8	5.5	6.63	<=4	S	4	S	1	0	0	0
11	E. coli	-	Ciprofloxacin	8	5.5	6.63	<=0.25	S	0.25	S	1	0	0	0
11	E. coli	-	Ertapenem	8	6.5	6.63	<=0.25	S	<=0.5	S	1	0	0	0
11	E. coli	-	Gentamicin	8	4.16667	6.63	<=2	S	<=2	S	1	0	0	0
11	E. coli	-	Imipenem	8	6.5	6.63	<=1	S	<=1	S	1	0	0	0
11	E. coli	-	Meropenem	8	8	6.63	<=0.25	S	<=1	S	1	0	0	0
11	E. coli	-	Piperacillin/Tazobactam	8	8	6.63	<=2	S	<=8	S	1	0	0	0
11	E. coli	-	Amikacin	8	6.5	6.63	≤ 4	S	≤ 4	S	1	0	0	0
12	K. pneumoniae	CTX-M	Amoxicillin/Clavulanate	6.67	6	4.63	16	I	16	I	1	0	0	0
12	K. pneumoniae	CTX-M	Aztreonam	6.67	5.33333	4.63	>16	R	>=32	R	1	0	0	0
12	K. pneumoniae	CTX-M	Cefepime	6.67	6	4.63	>16	R	8	I	0	0	0	1
12	K. pneumoniae	CTX-M	Cefotaxime	6.67	6.66667	4.63	>32	R	>=64	R	1	0	0	0
12	K. pneumoniae	CTX-M	Ceftazidime	6.67	6	4.63	>16	R	>=32	R	1	0	0	0
12	K. pneumoniae	CTX-M	Ciprofloxacin	6.67	3.5	4.63	>2	R	>=4	R	1	0	0	0
12	K. pneumoniae	CTX-M	Ertapenem	6.67	6.5	4.63	<=0.25	S	<=0.5	S	1	0	0	0
12	K. pneumoniae	CTX-M	Gentamicin	6.67	5.33333	4.63	>8	R	>=16	R	1	0	0	0
12	K. pneumoniae	CTX-M	Imipenem	6.67	6.5	4.63	<=1	S	<=1	S	1	0	0	0
12	K. pneumoniae	CTX-M	Meropenem	6.67	6.5	4.63	<=0.25	S	<=1	S	1	0	0	0
12	K. pneumoniae	CTX-M	Piperacillin/Tazobactam	6.67	6.5	4.63	32	R	16	I	0	0	0	1
12	K. pneumoniae	CTX-M	Trimethoprim/Sulfamethoxazole	6.67	5.16667	4.63	>4	R	>=8	R	1	0	0	0
12	K. pneumoniae	CTX-M	Amikacin	6.67	6.5	4.63	≤ 4	S	≤ 4	S	1	0	0	0
13	E. coli	-	Amoxicillin/Clavulanate	8	4	4.7	<=8	S	<=8	S	1	0	0	0
13	E. coli	-	Ampicillin/Sulbactam	8	6.5	4.7	<=4	S	<=8	S	1	0	0	0
13	E. coli	-	Aztreonam	8	6	4.7	<=4	S	<=1	S	1	0	0	0
13	E. coli	-	Cefepime	8	6.5	4.7	<=2	S	<=1	S	1	0	0	0
13	E. coli	-	Cefotaxime	8	6	4.7	<=1	S	<=1	S	1	0	0	0
13	E. coli	-	Ceftazidime	8	5.5	4.7	<=4	S	<=1	S	1	0	0	0
13	E. coli	-	Ciprofloxacin	8	5.5	4.7	<=0.25	S	<=0.06	S	1	0	0	0
13	E. coli	-	Ertapenem	8	6.5	4.7	<=0.25	S	<=0.5	S	1	0	0	0
13	E. coli	-	Gentamicin	8	4.16667	4.7	<=2	S	<=2	S	1	0	0	0
13	E. coli	-	Imipenem	8	6.5	4.7	<=1	S	<=1	S	1	0	0	0
13	E. coli	-	Meropenem	8	8	4.7	<=0.25	S	<=1	S	1	0	0	0
13	E. coli	-	Piperacillin/Tazobactam	8	8	4.7	<=2	S	<=8	S	1	0	0	0
13	E. coli	-	Trimethoprim/Sulfamethoxazole	8	4	4.7	<=2	S	<=2	S	1	0	0	0
13	E. coli	-	Amikacin	8	6.5	4.7	≤ 4	S	≤ 4	S	1	0	0	0
14	E. coli	-	Amoxicillin/Clavulanate	8	4	6.7	<=8	S	<=8	S	1	0	0	0
14	E. coli	-	Ampicillin/Sulbactam	8	6.5	6.7	<=4	S	<=8	S	1	0	0	0
14	E. coli	-	Aztreonam	8	6	6.7	<=4	S	<=1	S	1	0	0	0
14	E. coli	-	Cefepime	8	6.5	6.7	<=2	S	<=1	S	1	0	0	0
14	E. coli	-	Cefotaxime	8	6	6.7	<=1	S	<=1	S	1	0	0	0
14	E. coli	-	Ceftazidime	8	5.5	6.7	<=4	S	<=1	S	1	0	0	0
14	E. coli	-	Ciprofloxacin	8	5.5	6.7	<=0.25	S	<=0.06	S	1	0	0	0
14	E. coli	-	Ertapenem	8	6.5	6.7	<=0.25	S	<=0.5	S	1	0	0	0
14	E. coli	-	Gentamicin	8	4.16667	6.7	<=2	S	<=2	S	1	0	0	0
14	E. coli	-	Imipenem	8	6.5	6.7	<=1	S	<=1	S	1	0	0	0
14	E. coli	-	Meropenem	8	8	6.7	<=0.25	S	<=1	S	1	0	0	0
14	E. coli	-	Piperacillin/Tazobactam	8	8	6.7	<=2	S	<=8	S	1	0	0	0
14	E. coli	-	Trimethoprim/Sulfamethoxazole	8	4	6.7	<=2	S	<=2	S	1	0	0	0
14	E. coli	-	Amikacin	8	6.5	6.7	≤ 4	S	≤ 4	S	1	0	0	0
15	E. cloacae complex	-	Aztreonam	8	6.5	4.65	<=4	S	<=1	S	1	0	0	0
15	E. cloacae complex	-	Cefepime	8	6.5	4.65	<=2	S	<=1	S	1	0	0	0
15	E. cloacae complex	-	Cefotaxime	8	6.5	4.65	<=1	S	<=1	S	1	0	0	0
15	E. cloacae complex	-	Ceftazidime	8	6.5	4.65	<=4	S	<=1	S	1	0	0	0
15	E. cloacae complex	-	Ciprofloxacin	8	6	4.65	<=0.25	S	<=0.06	S	1	0	0	0
15	E. cloacae complex	-	Imipenem	8	6.5	4.65	<=1	S	<=1	S	1	0	0	0
15	E. cloacae complex	-	Meropenem	8	6.5	4.65	<=0.25	S	<=1	S	1	0	0	0
15	E. cloacae complex	-	Amikacin	8	4	4.65	≤ 4	S	≤ 4	S	1	0	0	0
16	E. coli	-	Amoxicillin/Clavulanate	8	4	4.63	<=8	S	<=8	S	1	0	0	0
16	E. coli	-	Ampicillin/Sulbactam	8	6.5	4.63	<=4	S	<=8	S	1	0	0	0
16	E. coli	-	Aztreonam	8	6	4.63	<=4	S	<=1	S	1	0	0	0
16	E. coli	-	Cefepime	8	6.5	4.63	<=2	S	<=1	S	1	0	0	0
16	E. coli	-	Cefotaxime	8	6	4.63	<=1	S	<=1	S	1	0	0	0
16	E. coli	-	Ceftazidime	8	5.5	4.63	<=4	S	<=1	S	1	0	0	0
16	E. coli	-	Ciprofloxacin	8	5.5	4.63	<=0.25	S	<=0.06	S	1	0	0	0
16	E. coli	-	Ertapenem	8	6.5	4.63	<=0.25	S	<=0.5	S	1	0	0	0
16	E. coli	-	Gentamicin	8	4.16667	4.63	<=2	S	<=2	S	1	0	0	0
16	E. coli	-	Imipenem	8	6.5	4.63	<=1	S	<=1	S	1	0	0	0
16	E. coli	-	Meropenem	8	8	4.63	<=0.25	S	<=1	S	1	0	0	0
16	E. coli	-	Piperacillin/Tazobactam	8	8	4.63	<=2	S	<=8	S	1	0	0	0
16	E. coli	-	Trimethoprim/Sulfamethoxazole	8	4	4.63	<=2	S	<=2	S	1	0	0	0
16	E. coli	-	Amikacin	8	6.5	4.63	≤ 4	S	≤ 4	S	1	0	0	0
17	E. coli	CTX-M, KPC	Amoxicillin/Clavulanate	8	4.16667	6.63	>16	R	>=32	R	1	0	0	0
17	E. coli	CTX-M, KPC	Ampicillin/Sulbactam	8	3.5	6.63	>16	R	>=32	R	1	0	0	0
17	E. coli	CTX-M, KPC	Aztreonam	8	3.5	6.63	>16	R	>=32	R	1	0	0	0
17	E. coli	CTX-M, KPC	Cefepime	8	6.16667	6.63	>16	R	>=32	R	1	0	0	0
17	E. coli	CTX-M, KPC	Cefotaxime	8	4.16667	6.63	>32	R	>=64	R	1	0	0	0
17	E. coli	CTX-M, KPC	Ceftazidime	8	5.5	6.63	>16	R	>=32	R	1	0	0	0
17	E. coli	CTX-M, KPC	Ciprofloxacin	8	3.5	6.63	>2	R	>=4	R	1	0	0	0
17	E. coli	CTX-M, KPC	Ertapenem	8	6.5	6.63	1	I	1	I	1	0	0	0
17	E. coli	CTX-M, KPC	Gentamicin	8	4.16667	6.63	>8	R	>=16	R	1	0	0	0
17	E. coli	CTX-M, KPC	Imipenem	8	6.5	6.63	4	R	<=1	S	0	0	1	0
17	E. coli	CTX-M, KPC	Meropenem	8	8	6.63	1	S	<=1	S	1	0	0	0
17	E. coli	CTX-M, KPC	Piperacillin/Tazobactam	8	8	6.63	>64	R	>=128	R	1	0	0	0
17	E. coli	CTX-M, KPC	Trimethoprim/Sulfamethoxazole	8	4.16667	6.63	<=2	S	<=2	S	1	0	0	0
17	E. coli	CTX-M, KPC	Amikacin	8	6.5	6.63	8	I	≤ 4	S	0	0	0	1
18	E. coli	CTX-M	Ampicillin/Sulbactam	8	4.5	4.63	>16	R	>=32	R	1	0	0	0
18	E. coli	CTX-M	Aztreonam	8	4.33333	4.63	>16	R	>=32	R	1	0	0	0
18	E. coli	CTX-M	Cefepime	8	4.33333	4.63	>16	R	>=32	R	1	0	0	0
18	E. coli	CTX-M	Cefotaxime	8	4.33333	4.63	>32	R	>=64	R	1	0	0	0
18	E. coli	CTX-M	Ceftazidime	8	4.33333	4.63	>16	R	>=32	R	1	0	0	0
18	E. coli	CTX-M	Ciprofloxacin	8	4.33333	4.63	>2	R	>=4	R	1	0	0	0
18	E. coli	CTX-M	Ertapenem	8	6.5	4.63	<=0.25	S	<=0.5	S	1	0	0	0
18	E. coli	CTX-M	Gentamicin	8	4.33333	4.63	>8	R	>=16	R	1	0	0	0
18	E. coli	CTX-M	Imipenem	8	6.5	4.63	<=1	S	<=1	S	1	0	0	0
18	E. coli	CTX-M	Meropenem	8	8	4.63	<=0.25	S	<=1	S	1	0	0	0
18	E. coli	CTX-M	Piperacillin/Tazobactam	8	8	4.63	16	I	<=8	S	0	0	0	1
18	E. coli	CTX-M	Amikacin	8	6.5	4.63	8	I	≤ 4	S	0	0	0	1
19	P. aeruginosa	-	Ciprofloxacin	6.5	4.16667	6.63	<=0.25	S	<=0.06	S	1	0	0	0
19	P. aeruginosa	-	Meropenem	6.5	6.5	6.63	<=0.25	S	<=1	S	1	0	0	0
19	P. aeruginosa	-	Aztreonam	6.5	6.5	6.63	16	I	>=32	R	0	0	0	1
19	P. aeruginosa	-	Cefepime	6.5	6.5	6.63	4	S	8	S	1	0	0	0
19	P. aeruginosa	-	Imipenem	6.5	6.5	6.63	<=1	S	<=1	S	1	0	0	0
20	E. coli	-	Amoxicillin/Clavulanate	8	4.16667	4.63	<=8	S	<=8	S	1	0	0	0
20	E. coli	-	Ampicillin/Sulbactam	8	6.5	4.63	8	S	<=8	S	1	0	0	0
20	E. coli	-	Aztreonam	8	6	4.63	<=4	S	<=1	S	1	0	0	0
20	E. coli	-	Cefepime	8	6.5	4.63	<=2	S	<=1	S	1	0	0	0
20	E. coli	-	Cefotaxime	8	6	4.63	<=1	S	<=1	S	1	0	0	0
20	E. coli	-	Ceftazidime	8	5.5	4.63	<=4	S	<=1	S	1	0	0	0
20	E. coli	-	Ciprofloxacin	8	5.5	4.63	0.5	I	0.25	S	0	0	0	1
20	E. coli	-	Ertapenem	8	6.5	4.63	<=0.25	S	<=0.5	S	1	0	0	0
20	E. coli	-	Gentamicin	8	4.16667	4.63	<=2	S	<=2	S	1	0	0	0
20	E. coli	-	Imipenem	8	6.5	4.63	<=1	S	<=1	S	1	0	0	0
20	E. coli	-	Meropenem	8	8	4.63	<=0.25	S	<=1	S	1	0	0	0
20	E. coli	-	Piperacillin/Tazobactam	8	8	4.63	<=2	S	<=8	S	1	0	0	0
20	E. coli	-	Amikacin	8	6.5	4.63	≤ 4	S	≤ 4	S	1	0	0	0
21	P. aeruginosa	NDM	Aztreonam	6.5	6.5	6.62	16	I	16	I	1	0	0	0
21	P. aeruginosa	NDM	Cefepime	6.5	4.16667	6.62	>16	R	>=32	R	1	0	0	0
21	P. aeruginosa	NDM	Ciprofloxacin	6.5	4.16667	6.62	>2	R	>=4	R	1	0	0	0
21	P. aeruginosa	NDM	Imipenem	6.5	6.5	6.62	>8	R	8	R	1	0	0	0
21	P. aeruginosa	NDM	Meropenem	6.5	6.5	6.62	>8	R	>=16	R	1	0	0	0
22	K. pneumoniae	CTX-M, KPC	Amoxicillin/Clavulanate	6.5	6	6.78	>16	R	>=32	R	1	0	0	0
22	K. pneumoniae	CTX-M, KPC	Aztreonam	6.5	3.83333	6.78	>16	R	>=32	R	1	0	0	0
22	K. pneumoniae	CTX-M, KPC	Cefepime	6.5	3.83333	6.78	>16	R	>=32	R	1	0	0	0
22	K. pneumoniae	CTX-M, KPC	Cefotaxime	6.5	3.83333	6.78	>32	R	>=64	R	1	0	0	0
22	K. pneumoniae	CTX-M, KPC	Ceftazidime	6.5	6	6.78	>16	R	>=32	R	1	0	0	0
22	K. pneumoniae	CTX-M, KPC	Ciprofloxacin	6.5	3.83333	6.78	>2	R	>=4	R	1	0	0	0
22	K. pneumoniae	CTX-M, KPC	Ertapenem	6.5	6.5	6.78	>1	R	>=2	R	1	0	0	0
22	K. pneumoniae	CTX-M, KPC	Gentamicin	6.5	6.5	6.78	>8	R	>=16	R	1	0	0	0
22	K. pneumoniae	CTX-M, KPC	Imipenem	6.5	6.5	6.78	2	I	2	I	1	0	0	0
22	K. pneumoniae	CTX-M, KPC	Meropenem	6.5	6.5	6.78	4	R	4	R	1	0	0	0
22	K. pneumoniae	CTX-M, KPC	Piperacillin/Tazobactam	6.5	6.5	6.78	>64	R	>=128	R	1	0	0	0
22	K. pneumoniae	CTX-M, KPC	Trimethoprim/Sulfamethoxazole	6.5	6.5	6.78	>4	R	>=8	R	1	0	0	0
22	K. pneumoniae	CTX-M, KPC	Amikacin	6.5	6.5	6.78	≤ 4	S	≤ 4	S	1	0	0	0
23	E. coli	-	Amoxicillin/Clavulanate	8	4.16667	4.72	<=8	S	<=8	S	1	0	0	0
23	E. coli	-	Ampicillin/Sulbactam	8	6.5	4.72	<=4	S	<=8	S	1	0	0	0
23	E. coli	-	Aztreonam	8	6	4.72	<=4	S	<=1	S	1	0	0	0
23	E. coli	-	Cefepime	8	6.5	4.72	<=2	S	<=1	S	1	0	0	0
23	E. coli	-	Cefotaxime	8	6	4.72	<=1	S	<=1	S	1	0	0	0
23	E. coli	-	Ceftazidime	8	5.5	4.72	<=4	S	<=1	S	1	0	0	0
23	E. coli	-	Ciprofloxacin	8	5.5	4.72	<=0.25	S	<=0.06	S	1	0	0	0
23	E. coli	-	Ertapenem	8	6.5	4.72	<=0.25	S	<=0.5	S	1	0	0	0
23	E. coli	-	Gentamicin	8	4.16667	4.72	<=2	S	<=2	S	1	0	0	0
23	E. coli	-	Imipenem	8	6.5	4.72	<=1	S	<=1	S	1	0	0	0
23	E. coli	-	Meropenem	8	8	4.72	<=0.25	S	<=1	S	1	0	0	0
23	E. coli	-	Piperacillin/Tazobactam	8	8	4.72	<=2	S	<=8	S	1	0	0	0
23	E. coli	-	Trimethoprim/Sulfamethoxazole	8	4.16667	4.72	<=2	S	<=2	S	1	0	0	0
23	E. coli	-	Amikacin	8	6.5	4.72	≤ 4	S	≤ 4	S	1	0	0	0
24	E. coli	CTX-M	Amoxicillin/Clavulanate	8.18	4.5	6.65	<=8	S	16	I	0	0	0	1
24	E. coli	CTX-M	Ampicillin/Sulbactam	8.18	6.66667	6.65	>16	R	>=32	R	1	0	0	0
24	E. coli	CTX-M	Aztreonam	8.18	6	6.65	>16	R	>=32	R	1	0	0	0
24	E. coli	CTX-M	Cefepime	8.18	6.66667	6.65	>16	R	16	R	1	0	0	0
24	E. coli	CTX-M	Cefotaxime	8.18	4.5	6.65	>32	R	>=64	R	1	0	0	0
24	E. coli	CTX-M	Ceftazidime	8.18	5.5	6.65	>16	R	16	R	1	0	0	0
24	E. coli	CTX-M	Ciprofloxacin	8.18	5.5	6.65	>2	R	>=4	R	1	0	0	0
24	E. coli	CTX-M	Ertapenem	8.18	6.66667	6.65	<=0.25	S	<=0.5	S	1	0	0	0
24	E. coli	CTX-M	Gentamicin	8.18	4.5	6.65	>8	R	>=16	R	1	0	0	0
24	E. coli	CTX-M	Imipenem	8.18	6.66667	6.65	<=1	S	<=1	S	1	0	0	0
24	E. coli	CTX-M	Meropenem	8.18	8.15	6.65	<=0.25	S	<=1	S	1	0	0	0
24	E. coli	CTX-M	Piperacillin/Tazobactam	8.18	8.15	6.65	<=2	S	<=8	S	1	0	0	0
24	E. coli	CTX-M	Amikacin	8.18	6.66667	6.65	≤ 4	S	≤ 4	S	1	0	0	0
25	E. coli	-	Amoxicillin/Clavulanate	8	4.33333	6.63	<=8	S	<=8	S	1	0	0	0
25	E. coli	-	Ampicillin/Sulbactam	8	6.5	6.63	16	I	<=8	S	0	0	0	1
25	E. coli	-	Aztreonam	8	6	6.63	<=4	S	<=1	S	1	0	0	0
25	E. coli	-	Cefepime	8	6.5	6.63	<=2	S	<=1	S	1	0	0	0
25	E. coli	-	Cefotaxime	8	6	6.63	<=1	S	<=1	S	1	0	0	0
25	E. coli	-	Ceftazidime	8	5.5	6.63	<=4	S	<=1	S	1	0	0	0
25	E. coli	-	Ciprofloxacin	8	5.5	6.63	>2	R	2	R	1	0	0	0
25	E. coli	-	Ertapenem	8	6.5	6.63	<=0.25	S	<=0.5	S	1	0	0	0
25	E. coli	-	Gentamicin	8	4.33333	6.63	<=2	S	<=2	S	1	0	0	0
25	E. coli	-	Imipenem	8	6.5	6.63	<=1	S	<=1	S	1	0	0	0
25	E. coli	-	Meropenem	8	8	6.63	<=0.25	S	<=1	S	1	0	0	0
25	E. coli	-	Piperacillin/Tazobactam	8	8	6.63	<=2	S	<=8	S	1	0	0	0
25	E. coli	-	Amikacin	8	6.5	6.63	≤ 4	S	≤ 4	S	1	0	0	0
26	P. mirabilis	CTX-M	Ampicillin/Sulbactam	8	6.5	6.63	16	I	16	I	1	0	0	0
26	P. mirabilis	CTX-M	Ertapenem	8	8	6.63	<=0.25	S	<=0.5	S	1	0	0	0
26	P. mirabilis	CTX-M	Gentamicin	8	6.5	6.63	>8	R	>=16	R	1	0	0	0
26	P. mirabilis	CTX-M	Meropenem	8	8	6.63	<=0.25	S	<=1	S	1	0	0	0
26	P. mirabilis	CTX-M	Amoxicillin/Clavulanate	8	6	6.63	<=8	S	<=8	S	1	0	0	0
26	P. mirabilis	CTX-M	Amikacin	8	5	6.63	> 32	R	> =64	R	1	0	0	0
27	K. pneumoniae	-	Amoxicillin/Clavulanate	8	6	4.63	<=8	S	<=8	S	1	0	0	0
27	K. pneumoniae	-	Aztreonam	8	6.5	4.63	<=4	S	<=1	S	1	0	0	0
27	K. pneumoniae	-	Cefepime	8	6	4.63	<=2	S	<=1	S	1	0	0	0
27	K. pneumoniae	-	Cefotaxime	8	8	4.63	<=1	S	<=1	S	1	0	0	0
27	K. pneumoniae	-	Ceftazidime	8	6	4.63	<=4	S	<=1	S	1	0	0	0
27	K. pneumoniae	-	Ciprofloxacin	8	6.5	4.63	<=0.25	S	0.25	S	1	0	0	0
27	K. pneumoniae	-	Ertapenem	8	6.5	4.63	<=0.25	S	<=0.5	S	1	0	0	0
27	K. pneumoniae	-	Gentamicin	8	6.5	4.63	<=2	S	<=2	S	1	0	0	0
27	K. pneumoniae	-	Imipenem	8	6.5	4.63	<=1	S	<=1	S	1	0	0	0
27	K. pneumoniae	-	Meropenem	8	6.5	4.63	<=0.25	S	<=1	S	1	0	0	0
27	K. pneumoniae	-	Piperacillin/Tazobactam	8	6.5	4.63	<=2	S	<=8	S	1	0	0	0
27	K. pneumoniae	-	Trimethoprim/Sulfamethoxazole	8	6.5	4.63	<=2	S	<=2	S	1	0	0	0
27	K. pneumoniae	-	Amikacin	8	6.5	4.63	≤ 4	S	≤ 4	S	1	0	0	0
28	E. coli	CTX-M	Ampicillin/Sulbactam	8	4.5	4.63	>16	R	>=32	R	1	0	0	0
28	E. coli	CTX-M	Aztreonam	8	6	4.63	>16	R	16	R	1	0	0	0
28	E. coli	CTX-M	Cefepime	8	6.5	4.63	>16	R	16	R	1	0	0	0
28	E. coli	CTX-M	Cefotaxime	8	5	4.63	>32	R	>=64	R	1	0	0	0
28	E. coli	CTX-M	Ceftazidime	8	5.5	4.63	<=4	S	4	S	1	0	0	0
28	E. coli	CTX-M	Ciprofloxacin	8	5.5	4.63	>2	R	>=4	R	1	0	0	0
28	E. coli	CTX-M	Ertapenem	8	6.5	4.63	<=0.25	S	<=0.5	S	1	0	0	0
28	E. coli	CTX-M	Gentamicin	8	4.5	4.63	>8	R	>=16	R	1	0	0	0
28	E. coli	CTX-M	Imipenem	8	6.5	4.63	<=1	S	<=1	S	1	0	0	0
28	E. coli	CTX-M	Meropenem	8	8	4.63	<=0.25	S	<=1	S	1	0	0	0
28	E. coli	CTX-M	Piperacillin/Tazobactam	8	8	4.63	<=2	S	<=8	S	1	0	0	0
28	E. coli	CTX-M	Amikacin	8	6.5	4.63	≤ 4	S	≤ 4	S	1	0	0	0
29	E. coli	CTX-M	Aztreonam	8	6	6.63	16	R	16	R	1	0	0	0
29	E. coli	CTX-M	Amoxicillin/Clavulanate	8	4.66667	6.63	<=8	S	<=8	S	1	0	0	0
29	E. coli	CTX-M	Ampicillin/Sulbactam	8	6.5	6.63	8	S	16	I	0	0	0	1
29	E. coli	CTX-M	Cefepime	8	6.5	6.63	16	R	8	I	0	0	0	1
29	E. coli	CTX-M	Cefotaxime	8	6	6.63	>32	R	32	R	1	0	0	0
29	E. coli	CTX-M	Ceftazidime	8	5.5	6.63	<=4	S	8	I	0	0	0	1
29	E. coli	CTX-M	Ciprofloxacin	8	4.66667	6.63	>2	R	>=4	R	1	0	0	0
29	E. coli	CTX-M	Ertapenem	8	6.5	6.63	<=0.25	S	<=0.5	S	1	0	0	0
29	E. coli	CTX-M	Gentamicin	8	4.66667	6.63	<=2	S	<=2	S	1	0	0	0
29	E. coli	CTX-M	Imipenem	8	6.5	6.63	<=1	S	<=1	S	1	0	0	0
29	E. coli	CTX-M	Meropenem	8	8	6.63	<=0.25	S	<=1	S	1	0	0	0
29	E. coli	CTX-M	Piperacillin/Tazobactam	8	8	6.63	<=2	S	<=8	S	1	0	0	0
29	E. coli	CTX-M	Amikacin	8	6.5	6.63	≤ 4	S	≤ 4	S	1	0	0	0
30	K. oxytoca	-	Amoxicillin/Clavulanate	8	6	6.62	<=8	S	<=8	S	1	0	0	0
30	K. oxytoca	-	Ampicillin/Sulbactam	8	6	6.62	<=4	S	<=8	S	1	0	0	0
30	K. oxytoca	-	Aztreonam	8	6.5	6.62	<=4	S	<=1	S	1	0	0	0
30	K. oxytoca	-	Cefepime	8	6	6.62	<=2	S	<=1	S	1	0	0	0
30	K. oxytoca	-	Cefotaxime	8	8	6.62	<=1	S	<=1	S	1	0	0	0
30	K. oxytoca	-	Ceftazidime	8	6	6.62	<=4	S	<=1	S	1	0	0	0
30	K. oxytoca	-	Ciprofloxacin	8	6.5	6.62	<=0.25	S	<=0.06	S	1	0	0	0
30	K. oxytoca	-	Gentamicin	8	6.5	6.62	<=2	S	<=2	S	1	0	0	0
30	K. oxytoca	-	Imipenem	8	6.5	6.62	<=1	S	<=1	S	1	0	0	0
30	K. oxytoca	-	Amikacin	8	6.5	6.62	≤ 4	S	≤ 4	S	1	0	0	0
31	E. coli	CTX-M, KPC	Amoxicillin/Clavulanate	8	4.5	4.63	<=8	S	<=8	S	1	0	0	0
31	E. coli	CTX-M, KPC	Ampicillin/Sulbactam	8	6.5	4.63	>16	R	<=8	S	0	0	1	0
31	E. coli	CTX-M, KPC	Aztreonam	8	6	4.63	>16	R	8	I	0	0	0	1
31	E. coli	CTX-M, KPC	Cefepime	8	6.5	4.63	16	R	4	I	0	0	0	1
31	E. coli	CTX-M, KPC	Cefotaxime	8	6	4.63	>32	R	32	R	1	0	0	0
31	E. coli	CTX-M, KPC	Ceftazidime	8	5.5	4.63	<=4	S	8	I	0	0	0	1
31	E. coli	CTX-M, KPC	Ciprofloxacin	8	4.5	4.63	>2	R	>=4	R	1	0	0	0
31	E. coli	CTX-M, KPC	Ertapenem	8	6.5	4.63	1	I	<=0.5	S	0	0	0	1
31	E. coli	CTX-M, KPC	Gentamicin	8	4.5	4.63	<=2	S	<=2	S	1	0	0	0
31	E. coli	CTX-M, KPC	Imipenem	8	6.5	4.63	<=1	S	<=1	S	1	0	0	0
31	E. coli	CTX-M, KPC	Meropenem	8	8	4.63	<=0.25	S	<=1	S	1	0	0	0
31	E. coli	CTX-M, KPC	Piperacillin/Tazobactam	8	8	4.63	64	R	<=8	S	0	0	1	0
31	E. coli	CTX-M, KPC	Amikacin	8	6.5	4.63	≤ 4	S	≤ 4	S	1	0	0	0
32	K. pneumoniae	-	Amoxicillin/Clavulanate	8	6	4.63	<=8	S	<=8	S	1	0	0	0
32	K. pneumoniae	-	Aztreonam	8	6.5	4.63	<=4	S	<=1	S	1	0	0	0
32	K. pneumoniae	-	Cefepime	8	6	4.63	<=2	S	<=1	S	1	0	0	0
32	K. pneumoniae	-	Cefotaxime	8	8	4.63	<=1	S	<=1	S	1	0	0	0
32	K. pneumoniae	-	Ceftazidime	8	6	4.63	<=4	S	<=1	S	1	0	0	0
32	K. pneumoniae	-	Ciprofloxacin	8	6.5	4.63	<=0.25	S	<=0.06	S	1	0	0	0
32	K. pneumoniae	-	Ertapenem	8	6.5	4.63	<=0.25	S	<=0.5	S	1	0	0	0
32	K. pneumoniae	-	Gentamicin	8	6.5	4.63	<=2	S	<=2	S	1	0	0	0
32	K. pneumoniae	-	Imipenem	8	6.5	4.63	<=1	S	<=1	S	1	0	0	0
32	K. pneumoniae	-	Meropenem	8	6.5	4.63	<=0.25	S	<=1	S	1	0	0	0
32	K. pneumoniae	-	Piperacillin/Tazobactam	8	6.5	4.63	<=2	S	<=8	S	1	0	0	0
32	K. pneumoniae	-	Trimethoprim/Sulfamethoxazole	8	6.5	4.63	<=2	S	<=2	S	1	0	0	0
32	K. pneumoniae	-	Amikacin	8	6.5	4.63	≤ 4	S	≤ 4	S	1	0	0	0
33	E. coli	-	Amoxicillin/Clavulanate	8	4.33333	4.63	<=8	S	<=8	S	1	0	0	0
33	E. coli	-	Ampicillin/Sulbactam	8	6.5	4.63	16	I	16	I	1	0	0	0
33	E. coli	-	Aztreonam	8	6	4.63	<=4	S	<=1	S	1	0	0	0
33	E. coli	-	Cefepime	8	6.5	4.63	<=2	S	<=1	S	1	0	0	0
33	E. coli	-	Cefotaxime	8	6	4.63	<=1	S	<=1	S	1	0	0	0
33	E. coli	-	Ceftazidime	8	5.5	4.63	<=4	S	<=1	S	1	0	0	0
33	E. coli	-	Ciprofloxacin	8	4.33333	4.63	>2	R	>=4	R	1	0	0	0
33	E. coli	-	Ertapenem	8	6.5	4.63	<=0.25	S	<=0.5	S	1	0	0	0
33	E. coli	-	Gentamicin	8	4.33333	4.63	>8	R	>=16	R	1	0	0	0
33	E. coli	-	Imipenem	8	6.5	4.63	<=1	S	<=1	S	1	0	0	0
33	E. coli	-	Meropenem	8	8	4.63	<=0.25	S	<=1	S	1	0	0	0
33	E. coli	-	Piperacillin/Tazobactam	8	8	4.63	<=2	S	<=8	S	1	0	0	0
33	E. coli	-	Trimethoprim/Sulfamethoxazole	8	4.33333	4.63	<=2	S	<=2	S	1	0	0	0
33	E. coli	-	Amikacin	8	6.5	4.63	≤ 4	S	≤ 4	S	1	0	0	0
34	K. pneumoniae	-	Amoxicillin/Clavulanate	8	6	6.63	<=8	S	<=8	S	1	0	0	0
34	K. pneumoniae	-	Aztreonam	8	6.5	6.63	<=4	S	<=1	S	1	0	0	0
34	K. pneumoniae	-	Cefepime	8	6	6.63	<=2	S	<=1	S	1	0	0	0
34	K. pneumoniae	-	Cefotaxime	8	8	6.63	<=1	S	<=1	S	1	0	0	0
34	K. pneumoniae	-	Ceftazidime	8	6	6.63	<=4	S	<=1	S	1	0	0	0
34	K. pneumoniae	-	Ciprofloxacin	8	6.5	6.63	<=0.25	S	<=0.06	S	1	0	0	0
34	K. pneumoniae	-	Ertapenem	8	6.5	6.63	<=0.25	S	<=0.5	S	1	0	0	0
34	K. pneumoniae	-	Gentamicin	8	6.5	6.63	<=2	S	<=2	S	1	0	0	0
34	K. pneumoniae	-	Imipenem	8	6.5	6.63	<=1	S	<=1	S	1	0	0	0
34	K. pneumoniae	-	Meropenem	8	6.5	6.63	<=0.25	S	<=1	S	1	0	0	0
34	K. pneumoniae	-	Piperacillin/Tazobactam	8	6.5	6.63	<=2	S	<=8	S	1	0	0	0
34	K. pneumoniae	-	Trimethoprim/Sulfamethoxazole	8	6.5	6.63	<=2	S	<=2	S	1	0	0	0
34	K. pneumoniae	-	Amikacin	8	6.5	6.63	≤ 4	S	≤ 4	S	1	0	0	0
35	P. aeruginosa	-	Aztreonam	6.45	6.5	6.63	8	S	16	I	0	0	0	1
35	P. aeruginosa	-	Cefepime	6.45	6.5	6.63	8	S	16	I	0	0	0	1
35	P. aeruginosa	-	Ciprofloxacin	6.45	5.16667	6.63	<=0.25	S	<=0.06	S	1	0	0	0
35	P. aeruginosa	-	Meropenem	6.45	6.5	6.63	<=0.25	S	<=1	S	1	0	0	0
36	K. pneumoniae	-	Amoxicillin/Clavulanate	8	6	4.63	<=8	S	<=8	S	1	0	0	0
36	K. pneumoniae	-	Aztreonam	8	6.5	4.63	<=4	S	<=1	S	1	0	0	0
36	K. pneumoniae	-	Cefepime	8	6	4.63	<=2	S	<=1	S	1	0	0	0
36	K. pneumoniae	-	Cefotaxime	8	8	4.63	<=1	S	<=1	S	1	0	0	0
36	K. pneumoniae	-	Ceftazidime	8	6	4.63	<=4	S	<=1	S	1	0	0	0
36	K. pneumoniae	-	Ciprofloxacin	8	6.5	4.63	<=0.25	S	<=0.06	S	1	0	0	0
36	K. pneumoniae	-	Ertapenem	8	6.5	4.63	<=0.25	S	<=0.5	S	1	0	0	0
36	K. pneumoniae	-	Gentamicin	8	6.5	4.63	<=2	S	<=2	S	1	0	0	0
36	K. pneumoniae	-	Imipenem	8	6.5	4.63	<=1	S	<=1	S	1	0	0	0
36	K. pneumoniae	-	Meropenem	8	6.5	4.63	<=0.25	S	<=1	S	1	0	0	0
36	K. pneumoniae	-	Piperacillin/Tazobactam	8	6.5	4.63	<=2	S	<=8	S	1	0	0	0
36	K. pneumoniae	-	Trimethoprim/Sulfamethoxazole	8	6.5	4.63	<=2	S	<=2	S	1	0	0	0
36	K. pneumoniae	-	Amikacin	8	6.5	4.63	≤ 4	S	≤ 4	S	1	0	0	0
37	E. coli	CTX-M	Amoxicillin/Clavulanate	8	4.16667	6.63	<=8	S	<=8	S	1	0	0	0
37	E. coli	CTX-M	Ampicillin/Sulbactam	8	6.5	6.63	<=4	S	<=8	S	1	0	0	0
37	E. coli	CTX-M	Aztreonam	8	6	6.63	16	R	16	R	1	0	0	0
37	E. coli	CTX-M	Cefepime	8	6.5	6.63	8	I	4	I	1	0	0	0
37	E. coli	CTX-M	Cefotaxime	8	5.66667	6.63	>32	R	32	R	1	0	0	0
37	E. coli	CTX-M	Ceftazidime	8	5.5	6.63	<=4	S	8	I	0	0	0	1
37	E. coli	CTX-M	Ciprofloxacin	8	5.5	6.63	<=0.25	S	<=0.06	S	1	0	0	0
37	E. coli	CTX-M	Ertapenem	8	6.5	6.63	<=0.25	S	<=0.5	S	1	0	0	0
37	E. coli	CTX-M	Gentamicin	8	4.16667	6.63	<=2	S	<=2	S	1	0	0	0
37	E. coli	CTX-M	Imipenem	8	6.5	6.63	<=1	S	<=1	S	1	0	0	0
37	E. coli	CTX-M	Meropenem	8	8	6.63	<=0.25	S	<=1	S	1	0	0	0
37	E. coli	CTX-M	Piperacillin/Tazobactam	8	8	6.63	<=2	S	<=8	S	1	0	0	0
37	E. coli	CTX-M	Trimethoprim/Sulfamethoxazole	8	4.16667	6.63	<=2	S	<=2	S	1	0	0	0
37	E. coli	CTX-M	Amikacin	8	6.5	6.63	≤ 4	S	≤ 4	S	1	0	0	0
38	E. coli	CTX-M	Amoxicillin/Clavulanate	8	4	6.63	<=8	S	<=8	S	1	0	0	0
38	E. coli	CTX-M	Ampicillin/Sulbactam	8	6.5	6.63	16	I	16	I	1	0	0	0
38	E. coli	CTX-M	Aztreonam	8	6	6.63	<=4	S	2	S	1	0	0	0
38	E. coli	CTX-M	Cefepime	8	6.5	6.63	8	I	2	S	0	0	0	1
38	E. coli	CTX-M	Cefotaxime	8	6	6.63	>32	R	32	R	1	0	0	0
38	E. coli	CTX-M	Ceftazidime	8	5.5	6.63	<=4	S	<=1	S	1	0	0	0
38	E. coli	CTX-M	Ciprofloxacin	8	5.5	6.63	<=0.25	S	0.25	S	1	0	0	0
38	E. coli	CTX-M	Ertapenem	8	6.5	6.63	<=0.25	S	<=0.5	S	1	0	0	0
38	E. coli	CTX-M	Gentamicin	8	4.16667	6.63	<=2	S	<=2	S	1	0	0	0
38	E. coli	CTX-M	Imipenem	8	6.5	6.63	<=1	S	<=1	S	1	0	0	0
38	E. coli	CTX-M	Meropenem	8	8	6.63	<=0.25	S	<=1	S	1	0	0	0
38	E. coli	CTX-M	Piperacillin/Tazobactam	8	8	6.63	<=2	S	<=8	S	1	0	0	0
38	E. coli	CTX-M	Trimethoprim/Sulfamethoxazole	8	4	6.63	<=2	S	>=8	R	0	1	0	0
38	E. coli	CTX-M	Amikacin	8	6.5	6.63	≤ 4	S	≤ 4	S	1	0	0	0
39	K. pneumoniae	-	Amoxicillin/Clavulanate	8	6	4.63	<=8	S	<=8	S	1	0	0	0
39	K. pneumoniae	-	Aztreonam	8	6.5	4.63	<=4	S	<=1	S	1	0	0	0
39	K. pneumoniae	-	Cefepime	8	6	4.63	<=2	S	<=1	S	1	0	0	0
39	K. pneumoniae	-	Cefotaxime	8	8	4.63	<=1	S	<=1	S	1	0	0	0
39	K. pneumoniae	-	Ceftazidime	8	6	4.63	<=4	S	<=1	S	1	0	0	0
39	K. pneumoniae	-	Ciprofloxacin	8	6.5	4.63	<=0.25	S	<=0.06	S	1	0	0	0
39	K. pneumoniae	-	Ertapenem	8	6.5	4.63	<=0.25	S	<=0.5	S	1	0	0	0
39	K. pneumoniae	-	Gentamicin	8	6.5	4.63	<=2	S	<=2	S	1	0	0	0
39	K. pneumoniae	-	Imipenem	8	6.5	4.63	<=1	S	<=1	S	1	0	0	0
39	K. pneumoniae	-	Meropenem	8	6.5	4.63	<=0.25	S	<=1	S	1	0	0	0
39	K. pneumoniae	-	Piperacillin/Tazobactam	8	6.5	4.63	<=2	S	<=8	S	1	0	0	0
39	K. pneumoniae	-	Trimethoprim/Sulfamethoxazole	8	6.5	4.63	<=2	S	<=2	S	1	0	0	0
39	K. pneumoniae	-	Amikacin	8	6.5	4.63	≤ 4	S	≤ 4	S	1	0	0	0
41	E. coli	CTX-M	Amoxicillin/Clavulanate	8	4	4.7	<=8	S	<=8	S	1	0	0	0
41	E. coli	CTX-M	Ampicillin/Sulbactam	8	6.5	4.7	<=4	S	<=8	S	1	0	0	0
41	E. coli	CTX-M	Aztreonam	8	6	4.7	16	R	16	R	1	0	0	0
41	E. coli	CTX-M	Cefepime	8	6.5	4.7	8	I	4	I	1	0	0	0
41	E. coli	CTX-M	Cefotaxime	8	5.66667	4.7	>32	R	>=64	R	1	0	0	0
41	E. coli	CTX-M	Ceftazidime	8	5.5	4.7	<=4	S	8	I	0	0	0	1
41	E. coli	CTX-M	Ciprofloxacin	8	5.5	4.7	<=0.25	S	0.25	S	1	0	0	0
41	E. coli	CTX-M	Ertapenem	8	6.5	4.7	<=0.25	S	<=0.5	S	1	0	0	0
41	E. coli	CTX-M	Gentamicin	8	4.16667	4.7	<=2	S	<=2	S	1	0	0	0
41	E. coli	CTX-M	Imipenem	8	6.5	4.7	<=1	S	<=1	S	1	0	0	0
41	E. coli	CTX-M	Meropenem	8	8	4.7	<=0.25	S	<=1	S	1	0	0	0
41	E. coli	CTX-M	Piperacillin/Tazobactam	8	8	4.7	<=2	S	<=8	S	1	0	0	0
41	E. coli	CTX-M	Amikacin	8	6.5	4.7	≤ 4	S	≤ 4	S	1	0	0	0
42	K. pneumoniae	-	Aztreonam	8	6.5	4.48	<=4	S	<=1	S	1	0	0	0
42	K. pneumoniae	-	Amoxicillin/Clavulanate	8	6	4.48	16	I	16	I	1	0	0	0
42	K. pneumoniae	-	Cefepime	8	6	4.48	<=2	S	<=1	S	1	0	0	0
42	K. pneumoniae	-	Cefotaxime	8	8	4.48	<=1	S	<=1	S	1	0	0	0
42	K. pneumoniae	-	Ceftazidime	8	6	4.48	<=4	S	<=1	S	1	0	0	0
42	K. pneumoniae	-	Ciprofloxacin	8	6.5	4.48	<=0.25	S	<=0.06	S	1	0	0	0
42	K. pneumoniae	-	Ertapenem	8	6.5	4.48	<=0.25	S	<=0.5	S	1	0	0	0
42	K. pneumoniae	-	Gentamicin	8	6.5	4.48	<=2	S	<=2	S	1	0	0	0
42	K. pneumoniae	-	Imipenem	8	6.5	4.48	<=1	S	<=1	S	1	0	0	0
42	K. pneumoniae	-	Meropenem	8	6.5	4.48	<=0.25	S	<=1	S	1	0	0	0
42	K. pneumoniae	-	Piperacillin/Tazobactam	8	6.5	4.48	<=2	S	<=8	S	1	0	0	0
42	K. pneumoniae	-	Trimethoprim/Sulfamethoxazole	8	6.5	4.48	>4	R	>=8	R	1	0	0	0
42	K. pneumoniae	-	Amikacin	8	6.5	4.48	≤ 4	S	≤ 4	S	1	0	0	0
43	E. coli	CTX-M	Ampicillin/Sulbactam	8	6.5	4.77	>16	R	>=32	R	1	0	0	0
43	E. coli	CTX-M	Aztreonam	8	6	4.77	>16	R	16	R	1	0	0	0
43	E. coli	CTX-M	Cefepime	8	5.83333	4.77	>16	R	16	R	1	0	0	0
43	E. coli	CTX-M	Cefotaxime	8	3.66667	4.77	>32	R	>=64	R	1	0	0	0
43	E. coli	CTX-M	Ceftazidime	8	5.5	4.77	<=4	S	4	S	1	0	0	0
43	E. coli	CTX-M	Ciprofloxacin	8	3.33333	4.77	>2	R	>=4	R	1	0	0	0
43	E. coli	CTX-M	Ertapenem	8	6.5	4.77	<=0.25	S	<=0.5	S	1	0	0	0
43	E. coli	CTX-M	Gentamicin	8	4.16667	4.77	<=2	S	<=2	S	1	0	0	0
43	E. coli	CTX-M	Imipenem	8	6.5	4.77	<=1	S	<=1	S	1	0	0	0
43	E. coli	CTX-M	Meropenem	8	8	4.77	<=0.25	S	<=1	S	1	0	0	0
43	E. coli	CTX-M	Piperacillin/Tazobactam	8	8	4.77	<=2	S	<=8	S	1	0	0	0
43	E. coli	CTX-M	Trimethoprim/Sulfamethoxazole	8	4	4.77	<=2	S	<=2	S	1	0	0	0
43	E. coli	CTX-M	Amikacin	8	6.5	4.77	≤ 4	S	≤ 4	S	1	0	0	0
44	E. coli	CTX-M	Amoxicillin/Clavulanate	9	4	4.72	<=8	S	<=8	S	1	0	0	0
44	E. coli	CTX-M	Ampicillin/Sulbactam	9	6.5	4.72	16	I	16	I	1	0	0	0
44	E. coli	CTX-M	Aztreonam	9	6	4.72	16	R	8	I	0	0	0	1
44	E. coli	CTX-M	Cefepime	9	6.5	4.72	8	I	4	I	1	0	0	0
44	E. coli	CTX-M	Cefotaxime	9	5.5	4.72	>32	R	32	R	1	0	0	0
44	E. coli	CTX-M	Ceftazidime	9	5.5	4.72	<=4	S	8	I	0	0	0	1
44	E. coli	CTX-M	Ciprofloxacin	9	5.5	4.72	0.5	I	0.5	I	1	0	0	0
44	E. coli	CTX-M	Ertapenem	9	6.5	4.72	<=0.25	S	<=0.5	S	1	0	0	0
44	E. coli	CTX-M	Gentamicin	9	4.16667	4.72	>8	R	>=16	R	1	0	0	0
44	E. coli	CTX-M	Imipenem	9	6.5	4.72	<=1	S	<=1	S	1	0	0	0
44	E. coli	CTX-M	Meropenem	9	8	4.72	<=0.25	S	<=1	S	1	0	0	0
44	E. coli	CTX-M	Piperacillin/Tazobactam	9	8	4.72	<=2	S	<=8	S	1	0	0	0
44	E. coli	CTX-M	Amikacin	9	6.5	4.72	≤ 4	S	≤ 4	S	1	0	0	0
45	E. coli	-	Amoxicillin/Clavulanate	8	4	6.65	<=8	S	<=8	S	1	0	0	0
45	E. coli	-	Ampicillin/Sulbactam	8	6.5	6.65	8	S	<=8	S	1	0	0	0
45	E. coli	-	Aztreonam	8	6	6.65	<=4	S	<=1	S	1	0	0	0
45	E. coli	-	Cefepime	8	6.5	6.65	<=2	S	<=1	S	1	0	0	0
45	E. coli	-	Cefotaxime	8	6	6.65	<=1	S	<=1	S	1	0	0	0
45	E. coli	-	Ceftazidime	8	5.5	6.65	<=4	S	<=1	S	1	0	0	0
45	E. coli	-	Ciprofloxacin	8	3.16667	6.65	>2	R	>=4	R	1	0	0	0
45	E. coli	-	Ertapenem	8	6.5	6.65	<=0.25	S	<=0.5	S	1	0	0	0
45	E. coli	-	Gentamicin	8	4.16667	6.65	<=2	S	<=2	S	1	0	0	0
45	E. coli	-	Imipenem	8	6.5	6.65	<=1	S	<=1	S	1	0	0	0
45	E. coli	-	Meropenem	8	8	6.65	<=0.25	S	<=1	S	1	0	0	0
45	E. coli	-	Piperacillin/Tazobactam	8	8	6.65	<=2	S	<=8	S	1	0	0	0
45	E. coli	-	Amikacin	8	6.5	6.65	≤ 4	S	≤ 4	S	1	0	0	0
46	E. coli	CTX-M	Ampicillin/Sulbactam	8	6.5	6.63	>16	R	>=32	R	1	0	0	0
46	E. coli	CTX-M	Aztreonam	8	3.16667	6.63	>16	R	>=32	R	1	0	0	0
46	E. coli	CTX-M	Cefepime	8	3.16667	6.63	>16	R	>=32	R	1	0	0	0
46	E. coli	CTX-M	Cefotaxime	8	3.16667	6.63	>32	R	>=64	R	1	0	0	0
46	E. coli	CTX-M	Ceftazidime	8	3.16667	6.63	>16	R	>=32	R	1	0	0	0
46	E. coli	CTX-M	Ciprofloxacin	8	3.16667	6.63	>2	R	>=4	R	1	0	0	0
46	E. coli	CTX-M	Ertapenem	8	6.5	6.63	<=0.25	S	<=0.5	S	1	0	0	0
46	E. coli	CTX-M	Gentamicin	8	4.16667	6.63	<=2	S	<=2	S	1	0	0	0
46	E. coli	CTX-M	Imipenem	8	6.5	6.63	<=1	S	<=1	S	1	0	0	0
46	E. coli	CTX-M	Meropenem	8	8	6.63	<=0.25	S	<=1	S	1	0	0	0
46	E. coli	CTX-M	Trimethoprim/Sulfamethoxazole	8	4	6.63	<=2	S	<=2	S	1	0	0	0
46	E. coli	CTX-M	Amikacin	8	6.5	6.63	≤ 4	S	≤ 4	S	1	0	0	0
47	A. baumannii complex	-	Ceftazidime	8	3.66667	6.63	>16	R	>=32	R	1	0	0	0
47	A. baumannii complex	-	Imipenem	8	6.5	6.63	>8	R	>=16	R	1	0	0	0
47	A. baumannii complex	-	Meropenem	8	6.5	6.63	>8	R	>=16	R	1	0	0	0
47	A. baumannii complex	-	Amikacin	8	4.5	6.63	≤ 4	S	≤ 4	S	1	0	0	0
47	A. baumannii complex	-	Cefotaxime	8	3.66667	6.63	>32	R	>=64	R	1	0	0	0
48	K. pneumoniae	CTX-M	Amoxicillin/Clavulanate	6.5	6	8.13	16	I	>=32	R	0	0	0	1
48	K. pneumoniae	CTX-M	Aztreonam	6.5	6.5	8.13	16	R	>=32	R	1	0	0	0
48	K. pneumoniae	CTX-M	Cefepime	6.5	6	8.13	>16	R	16	R	1	0	0	0
48	K. pneumoniae	CTX-M	Cefotaxime	6.5	3.16667	8.13	>32	R	>=64	R	1	0	0	0
48	K. pneumoniae	CTX-M	Ceftazidime	6.5	6	8.13	16	R	>=32	R	1	0	0	0
48	K. pneumoniae	CTX-M	Ciprofloxacin	6.5	6.5	8.13	1	R	0.25	S	0	0	1	0
48	K. pneumoniae	CTX-M	Ertapenem	6.5	6.5	8.13	<=0.25	S	<=0.5	S	1	0	0	0
48	K. pneumoniae	CTX-M	Gentamicin	6.5	6.33333	8.13	>8	R	>=16	R	1	0	0	0
48	K. pneumoniae	CTX-M	Imipenem	6.5	6.5	8.13	<=1	S	<=1	S	1	0	0	0
48	K. pneumoniae	CTX-M	Meropenem	6.5	6.5	8.13	<=0.25	S	<=1	S	1	0	0	0
48	K. pneumoniae	CTX-M	Piperacillin/Tazobactam	6.5	6.5	8.13	16	I	16	I	1	0	0	0
48	K. pneumoniae	CTX-M	Trimethoprim/Sulfamethoxazole	6.5	6.5	8.13	>4	R	4	R	1	0	0	0
48	K. pneumoniae	CTX-M	Amikacin	6.5	6.5	8.13	≤ 4	S	≤ 4	S	1	0	0	0
49	E. coli	CTX-M	Ampicillin/Sulbactam	8	3.5	6.65	>16	R	>=32	R	1	0	0	0
49	E. coli	CTX-M	Aztreonam	8	6	6.65	<=4	S	>=32	R	0	1	0	0
49	E. coli	CTX-M	Cefepime	8	6.5	6.65	>16	R	>=32	R	1	0	0	0
49	E. coli	CTX-M	Cefotaxime	8	3.33333	6.65	>32	R	>=64	R	1	0	0	0
49	E. coli	CTX-M	Ceftazidime	8	5.5	6.65	16	R	16	R	1	0	0	0
49	E. coli	CTX-M	Ciprofloxacin	8	3.33333	6.65	>2	R	>=4	R	1	0	0	0
49	E. coli	CTX-M	Ertapenem	8	6.5	6.65	>1	R	>=2	R	1	0	0	0
49	E. coli	CTX-M	Imipenem	8	6.5	6.65	<=1	S	<=1	S	1	0	0	0
49	E. coli	CTX-M	Meropenem	8	8	6.65	0.5	S	<=1	S	1	0	0	0
49	E. coli	CTX-M	Piperacillin/Tazobactam	8	8	6.65	64	R	16	I	0	0	0	1
49	E. coli	CTX-M	Trimethoprim/Sulfamethoxazole	8	4	6.65	<=2	S	<=2	S	1	0	0	0
49	E. coli	CTX-M	Amikacin	8	6.5	6.65	≤ 4	S	≤ 4	S	1	0	0	0
50	K. pneumoniae	-	Amoxicillin/Clavulanate	8	6	6.65	<=8	S	<=8	S	1	0	0	0
50	K. pneumoniae	-	Aztreonam	8	6.5	6.65	<=4	S	<=1	S	1	0	0	0
50	K. pneumoniae	-	Cefepime	8	6	6.65	<=2	S	<=1	S	1	0	0	0
50	K. pneumoniae	-	Cefotaxime	8	8	6.65	<=1	S	<=1	S	1	0	0	0
50	K. pneumoniae	-	Ceftazidime	8	6	6.65	<=4	S	<=1	S	1	0	0	0
50	K. pneumoniae	-	Ciprofloxacin	8	6.5	6.65	<=0.25	S	<=0.06	S	1	0	0	0
50	K. pneumoniae	-	Ertapenem	8	6.5	6.65	<=0.25	S	<=0.5	S	1	0	0	0
50	K. pneumoniae	-	Gentamicin	8	6.5	6.65	<=2	S	<=2	S	1	0	0	0
50	K. pneumoniae	-	Imipenem	8	6.5	6.65	<=1	S	<=1	S	1	0	0	0
50	K. pneumoniae	-	Meropenem	8	6.5	6.65	<=0.25	S	<=1	S	1	0	0	0
50	K. pneumoniae	-	Piperacillin/Tazobactam	8	6.5	6.65	<=2	S	<=8	S	1	0	0	0
50	K. pneumoniae	-	Trimethoprim/Sulfamethoxazole	8	6.5	6.65	<=2	S	<=2	S	1	0	0	0
50	K. pneumoniae	-	Amikacin	8	6.5	6.65	≤ 4	S	≤ 4	S	1	0	0	0
51	E. coli	CTX-M	Amoxicillin/Clavulanate	8	4	4.72	<=8	S	<=8	S	1	0	0	0
51	E. coli	CTX-M	Ampicillin/Sulbactam	8	6.5	4.72	<=4	S	<=8	S	1	0	0	0
51	E. coli	CTX-M	Aztreonam	8	6	4.72	16	R	8	I	0	0	0	1
51	E. coli	CTX-M	Cefepime	8	6.5	4.72	16	R	2	S	0	0	1	0
51	E. coli	CTX-M	Cefotaxime	8	5	4.72	>32	R	32	R	1	0	0	0
51	E. coli	CTX-M	Ceftazidime	8	5.5	4.72	<=4	S	4	S	1	0	0	0
51	E. coli	CTX-M	Ciprofloxacin	8	3.83333	4.72	>2	R	>=4	R	1	0	0	0
51	E. coli	CTX-M	Ertapenem	8	6.5	4.72	<=0.25	S	<=0.5	S	1	0	0	0
51	E. coli	CTX-M	Gentamicin	8	4.16667	4.72	<=2	S	<=2	S	1	0	0	0
51	E. coli	CTX-M	Imipenem	8	6.5	4.72	<=1	S	<=1	S	1	0	0	0
51	E. coli	CTX-M	Meropenem	8	8	4.72	<=0.25	S	<=1	S	1	0	0	0
51	E. coli	CTX-M	Piperacillin/Tazobactam	8	8	4.72	<=2	S	<=8	S	1	0	0	0
51	E. coli	CTX-M	Amikacin	8	6.5	4.72	≤ 4	S	≤ 4	S	1	0	0	0
52	E. coli	-	Amoxicillin/Clavulanate	8	4	6.63	>16	R	>=32	R	1	0	0	0
52	E. coli	-	Ampicillin/Sulbactam	8	6.5	6.63	16	I	16	I	1	0	0	0
52	E. coli	-	Aztreonam	8	6	6.63	<=4	S	<=1	S	1	0	0	0
52	E. coli	-	Cefepime	8	6.5	6.63	<=2	S	<=1	S	1	0	0	0
52	E. coli	-	Cefotaxime	8	6	6.63	<=1	S	<=1	S	1	0	0	0
52	E. coli	-	Ceftazidime	8	5.5	6.63	<=4	S	4	S	1	0	0	0
52	E. coli	-	Ciprofloxacin	8	5.5	6.63	0.5	I	0.5	I	1	0	0	0
52	E. coli	-	Ertapenem	8	6.5	6.63	<=0.25	S	<=0.5	S	1	0	0	0
52	E. coli	-	Gentamicin	8	4.16667	6.63	<=2	S	<=2	S	1	0	0	0
52	E. coli	-	Imipenem	8	6.5	6.63	<=1	S	<=1	S	1	0	0	0
52	E. coli	-	Meropenem	8	8	6.63	<=0.25	S	<=1	S	1	0	0	0
52	E. coli	-	Piperacillin/Tazobactam	8	8	6.63	<=2	S	<=8	S	1	0	0	0
52	E. coli	-	Amikacin	8	6.5	6.63	≤ 4	S	≤ 4	S	1	0	0	0
53	E. coli	-	Amoxicillin/Clavulanate	8	4	6.65	<=8	S	<=8	S	1	0	0	0
53	E. coli	-	Ampicillin/Sulbactam	8	6.5	6.65	8	S	16	I	0	0	0	1
53	E. coli	-	Aztreonam	8	6	6.65	<=4	S	<=1	S	1	0	0	0
53	E. coli	-	Cefepime	8	6.5	6.65	<=2	S	<=1	S	1	0	0	0
53	E. coli	-	Cefotaxime	8	6	6.65	<=1	S	<=1	S	1	0	0	0
53	E. coli	-	Ceftazidime	8	5.5	6.65	<=4	S	<=1	S	1	0	0	0
53	E. coli	-	Ciprofloxacin	8	3.33333	6.65	>2	R	>=4	R	1	0	0	0
53	E. coli	-	Ertapenem	8	6.5	6.65	<=0.25	S	<=0.5	S	1	0	0	0
53	E. coli	-	Gentamicin	8	4.16667	6.65	>8	R	>=16	R	1	0	0	0
53	E. coli	-	Imipenem	8	6.5	6.65	<=1	S	<=1	S	1	0	0	0
53	E. coli	-	Meropenem	8	8	6.65	<=0.25	S	<=1	S	1	0	0	0
53	E. coli	-	Piperacillin/Tazobactam	8	8	6.65	<=2	S	<=8	S	1	0	0	0
53	E. coli	-	Amikacin	8	6.5	6.65	≤ 4	S	≤ 4	S	1	0	0	0
54	K. pneumoniae	-	Amoxicillin/Clavulanate	8	6	4.72	<=8	S	<=8	S	1	0	0	0
54	K. pneumoniae	-	Aztreonam	8	6.5	4.72	<=4	S	<=1	S	1	0	0	0
54	K. pneumoniae	-	Cefepime	8	6	4.72	<=2	S	<=1	S	1	0	0	0
54	K. pneumoniae	-	Cefotaxime	8	8	4.72	<=1	S	<=1	S	1	0	0	0
54	K. pneumoniae	-	Ceftazidime	8	6	4.72	<=4	S	<=1	S	1	0	0	0
54	K. pneumoniae	-	Ciprofloxacin	8	6.5	4.72	<=0.25	S	<=0.06	S	1	0	0	0
54	K. pneumoniae	-	Ertapenem	8	6.5	4.72	<=0.25	S	<=0.5	S	1	0	0	0
54	K. pneumoniae	-	Gentamicin	8	6.5	4.72	<=2	S	<=2	S	1	0	0	0
54	K. pneumoniae	-	Imipenem	8	6.5	4.72	<=1	S	<=1	S	1	0	0	0
54	K. pneumoniae	-	Meropenem	8	6.5	4.72	<=0.25	S	<=1	S	1	0	0	0
54	K. pneumoniae	-	Piperacillin/Tazobactam	8	6.5	4.72	<=2	S	<=8	S	1	0	0	0
54	K. pneumoniae	-	Trimethoprim/Sulfamethoxazole	8	6.5	4.72	<=2	S	<=2	S	1	0	0	0
54	K. pneumoniae	-	Amikacin	8	6.5	4.72	≤ 4	S	≤ 4	S	1	0	0	0
55	E. coli	-	Amoxicillin/Clavulanate	8	4	6.63	<=8	S	<=8	S	1	0	0	0
55	E. coli	-	Ampicillin/Sulbactam	8	6.5	6.63	16	I	16	I	1	0	0	0
55	E. coli	-	Aztreonam	8	6	6.63	<=4	S	<=1	S	1	0	0	0
55	E. coli	-	Cefepime	8	6.5	6.63	<=2	S	<=1	S	1	0	0	0
55	E. coli	-	Cefotaxime	8	6	6.63	<=1	S	<=1	S	1	0	0	0
55	E. coli	-	Ceftazidime	8	5.5	6.63	<=4	S	<=1	S	1	0	0	0
55	E. coli	-	Ciprofloxacin	8	4	6.63	>2	R	>=4	R	1	0	0	0
55	E. coli	-	Ertapenem	8	6.5	6.63	<=0.25	S	<=0.5	S	1	0	0	0
55	E. coli	-	Gentamicin	8	4.16667	6.63	>8	R	>=16	R	1	0	0	0
55	E. coli	-	Imipenem	8	6.5	6.63	<=1	S	<=1	S	1	0	0	0
55	E. coli	-	Meropenem	8	8	6.63	<=0.25	S	<=1	S	1	0	0	0
55	E. coli	-	Piperacillin/Tazobactam	8	8	6.63	<=2	S	<=8	S	1	0	0	0
55	E. coli	-	Amikacin	8	6.5	6.63	≤ 4	S	≤ 4	S	1	0	0	0
56	E. coli	-	Amoxicillin/Clavulanate	8	3.33333	6.65	>16	R	>=32	R	1	0	0	0
56	E. coli	-	Ampicillin/Sulbactam	8	6.5	6.65	>16	R	>=32	R	1	0	0	0
56	E. coli	-	Aztreonam	8	6	6.65	<=4	S	4	S	1	0	0	0
56	E. coli	-	Cefepime	8	6.5	6.65	<=2	S	<=1	S	1	0	0	0
56	E. coli	-	Cefotaxime	8	6	6.65	<=1	S	2	I	0	0	0	1
56	E. coli	-	Ceftazidime	8	5.5	6.65	<=4	S	8	I	0	0	0	1
56	E. coli	-	Ciprofloxacin	8	5.5	6.65	<=0.25	S	<=0.06	S	1	0	0	0
56	E. coli	-	Ertapenem	8	6.5	6.65	<=0.25	S	<=0.5	S	1	0	0	0
56	E. coli	-	Gentamicin	8	4.16667	6.65	<=2	S	<=2	S	1	0	0	0
56	E. coli	-	Imipenem	8	6.5	6.65	<=1	S	<=1	S	1	0	0	0
56	E. coli	-	Meropenem	8	8	6.65	<=0.25	S	<=1	S	1	0	0	0
56	E. coli	-	Piperacillin/Tazobactam	8	8	6.65	16	I	16	I	1	0	0	0
56	E. coli	-	Trimethoprim/Sulfamethoxazole	8	4	6.65	<=2	S	<=2	S	1	0	0	0
56	E. coli	-	Amikacin	8	6.5	6.65	≤ 4	S	≤ 4	S	1	0	0	0
57	E. coli	-	Amoxicillin/Clavulanate	8	4.16667	4.72	<=8	S	<=8	S	1	0	0	0
57	E. coli	-	Ampicillin/Sulbactam	8	6.5	4.72	16	I	16	I	1	0	0	0
57	E. coli	-	Aztreonam	8	6	4.72	<=4	S	<=1	S	1	0	0	0
57	E. coli	-	Cefepime	8	6.5	4.72	<=2	S	<=1	S	1	0	0	0
57	E. coli	-	Cefotaxime	8	6	4.72	<=1	S	<=1	S	1	0	0	0
57	E. coli	-	Ceftazidime	8	5.5	4.72	<=4	S	<=1	S	1	0	0	0
57	E. coli	-	Ciprofloxacin	8	4.16667	4.72	>2	R	>=4	R	1	0	0	0
57	E. coli	-	Ertapenem	8	6.5	4.72	<=0.25	S	<=0.5	S	1	0	0	0
57	E. coli	-	Gentamicin	8	4.16667	4.72	>8	R	>=16	R	1	0	0	0
57	E. coli	-	Imipenem	8	6.5	4.72	<=1	S	<=1	S	1	0	0	0
57	E. coli	-	Meropenem	8	8	4.72	<=0.25	S	<=1	S	1	0	0	0
57	E. coli	-	Piperacillin/Tazobactam	8	8	4.72	<=2	S	<=8	S	1	0	0	0
57	E. coli	-	Amikacin	8	6.5	4.72	≤ 4	S	≤ 4	S	1	0	0	0
58	P. aeruginosa	-	Aztreonam	6.5	6.5	6.65	<=4	S	8	S	1	0	0	0
58	P. aeruginosa	-	Cefepime	6.5	6.5	6.65	<=2	S	4	S	1	0	0	0
58	P. aeruginosa	-	Ciprofloxacin	6.5	4.33333	6.65	<=0.25	S	0.25	S	1	0	0	0
58	P. aeruginosa	-	Meropenem	6.5	6.5	6.65	<=0.25	S	<=1	S	1	0	0	0
59	E. coli	-	Amoxicillin/Clavulanate	8	4	6.63	<=8	S	<=8	S	1	0	0	0
59	E. coli	-	Ampicillin/Sulbactam	8	6.5	6.63	<=4	S	<=8	S	1	0	0	0
59	E. coli	-	Aztreonam	8	6	6.63	<=4	S	<=1	S	1	0	0	0
59	E. coli	-	Cefepime	8	6.5	6.63	<=2	S	<=1	S	1	0	0	0
59	E. coli	-	Cefotaxime	8	6	6.63	<=1	S	<=1	S	1	0	0	0
59	E. coli	-	Ceftazidime	8	5.5	6.63	<=4	S	<=1	S	1	0	0	0
59	E. coli	-	Ciprofloxacin	8	5.5	6.63	<=0.25	S	<=0.06	S	1	0	0	0
59	E. coli	-	Ertapenem	8	6.5	6.63	<=0.25	S	<=0.5	S	1	0	0	0
59	E. coli	-	Gentamicin	8	4.16667	6.63	<=2	S	<=2	S	1	0	0	0
59	E. coli	-	Imipenem	8	6.5	6.63	<=1	S	<=1	S	1	0	0	0
59	E. coli	-	Meropenem	8	8	6.63	<=0.25	S	<=1	S	1	0	0	0
59	E. coli	-	Piperacillin/Tazobactam	8	8	6.63	<=2	S	<=8	S	1	0	0	0
59	E. coli	-	Trimethoprim/Sulfamethoxazole	8	4	6.63	<=2	S	<=2	S	1	0	0	0
59	E. coli	-	Amikacin	8	6.5	6.63	≤ 4	S	≤ 4	S	1	0	0	0
60	K. pneumoniae	-	Amoxicillin/Clavulanate	8	6	6.65	<=8	S	<=8	S	1	0	0	0
60	K. pneumoniae	-	Ceftazidime	8	6	6.65	<=4	S	<=1	S	1	0	0	0
60	K. pneumoniae	-	Ciprofloxacin	8	6.5	6.65	<=0.25	S	<=0.06	S	1	0	0	0
60	K. pneumoniae	-	Trimethoprim/Sulfamethoxazole	8	6.5	6.65	<=2	S	<=2	S	1	0	0	0
60	K. pneumoniae	-	Aztreonam	8	6.5	6.65	<=4	S	<=1	S	1	0	0	0
60	K. pneumoniae	-	Cefepime	8	6	6.65	<=2	S	<=1	S	1	0	0	0
60	K. pneumoniae	-	Cefotaxime	8	8	6.65	<=1	S	<=1	S	1	0	0	0
60	K. pneumoniae	-	Ertapenem	8	6.5	6.65	<=0.25	S	<=0.5	S	1	0	0	0
60	K. pneumoniae	-	Gentamicin	8	6.5	6.65	<=2	S	<=2	S	1	0	0	0
60	K. pneumoniae	-	Imipenem	8	6.5	6.65	<=1	S	<=1	S	1	0	0	0
60	K. pneumoniae	-	Meropenem	8	6.5	6.65	<=0.25	S	<=1	S	1	0	0	0
60	K. pneumoniae	-	Piperacillin/Tazobactam	8	6.5	6.65	<=2	S	<=8	S	1	0	0	0
60	K. pneumoniae	-	Amikacin	8	6.5	6.65	≤ 4	S	≤ 4	S	1	0	0	0
61	E. coli	-	Amoxicillin/Clavulanate	8	4	6.63	>16	R	16	I	0	0	0	1
61	E. coli	-	Ampicillin/Sulbactam	8	6.5	6.63	>16	R	16	I	0	0	0	1
61	E. coli	-	Ceftazidime	8	5.5	6.63	<=4	S	4	S	1	0	0	0
61	E. coli	-	Ciprofloxacin	8	5.5	6.63	0.5	I	0.5	I	1	0	0	0
61	E. coli	-	Aztreonam	8	6	6.63	<=4	S	<=1	S	1	0	0	0
61	E. coli	-	Cefepime	8	6.5	6.63	<=2	S	<=1	S	1	0	0	0
61	E. coli	-	Cefotaxime	8	6	6.63	<=1	S	<=1	S	1	0	0	0
61	E. coli	-	Ertapenem	8	6.5	6.63	<=0.25	S	<=0.5	S	1	0	0	0
61	E. coli	-	Gentamicin	8	4.16667	6.63	<=2	S	<=2	S	1	0	0	0
61	E. coli	-	Imipenem	8	6.5	6.63	<=1	S	<=1	S	1	0	0	0
61	E. coli	-	Meropenem	8	8	6.63	<=0.25	S	<=1	S	1	0	0	0
61	E. coli	-	Piperacillin/Tazobactam	8	8	6.63	<=2	S	<=8	S	1	0	0	0
61	E. coli	-	Amikacin	8	6.5	6.63	≤ 4	S	≤ 4	S	1	0	0	0
62	K. pneumoniae	CTX-M, KPC	Amoxicillin/Clavulanate	8	6	6.65	>16	R	>=32	R	1	0	0	0
62	K. pneumoniae	CTX-M, KPC	Aztreonam	8	3.33333	6.65	>16	R	>=32	R	1	0	0	0
62	K. pneumoniae	CTX-M, KPC	Cefepime	8	6	6.65	>16	R	>=32	R	1	0	0	0
62	K. pneumoniae	CTX-M, KPC	Cefotaxime	8	8	6.65	>32	R	>=64	R	1	0	0	0
62	K. pneumoniae	CTX-M, KPC	Ceftazidime	8	3.66667	6.65	>16	R	>=32	R	1	0	0	0
62	K. pneumoniae	CTX-M, KPC	Ciprofloxacin	8	3.33333	6.65	>2	R	>=4	R	1	0	0	0
62	K. pneumoniae	CTX-M, KPC	Ertapenem	8	6.33333	6.65	>1	R	>=2	R	1	0	0	0
62	K. pneumoniae	CTX-M, KPC	Gentamicin	8	6.5	6.65	>8	R	>=16	R	1	0	0	0
62	K. pneumoniae	CTX-M, KPC	Imipenem	8	6.5	6.65	>8	R	4	R	1	0	0	0
62	K. pneumoniae	CTX-M, KPC	Meropenem	8	6.5	6.65	4	R	2	I	0	0	0	1
62	K. pneumoniae	CTX-M, KPC	Piperacillin/Tazobactam	8	6.5	6.65	>64	R	>=128	R	1	0	0	0
62	K. pneumoniae	CTX-M, KPC	Trimethoprim/Sulfamethoxazole	8	6.5	6.65	>4	R	>=8	R	1	0	0	0
62	K. pneumoniae	CTX-M, KPC	Amikacin	8	4.33333	6.65	> 32	R	> =64	R	1	0	0	0
63	K. pneumoniae	-	Amoxicillin/Clavulanate	8	6	4.65	<=8	S	<=8	S	1	0	0	0
63	K. pneumoniae	-	Aztreonam	8	6.5	4.65	<=4	S	<=1	S	1	0	0	0
63	K. pneumoniae	-	Cefepime	8	6	4.65	<=2	S	<=1	S	1	0	0	0
63	K. pneumoniae	-	Cefotaxime	8	8	4.65	<=1	S	<=1	S	1	0	0	0
63	K. pneumoniae	-	Ceftazidime	8	6	4.65	<=4	S	<=1	S	1	0	0	0
63	K. pneumoniae	-	Ciprofloxacin	8	6.5	4.65	<=0.25	S	<=0.06	S	1	0	0	0
63	K. pneumoniae	-	Ertapenem	8	6.5	4.65	<=0.25	S	<=0.5	S	1	0	0	0
63	K. pneumoniae	-	Gentamicin	8	6.5	4.65	<=2	S	<=2	S	1	0	0	0
63	K. pneumoniae	-	Imipenem	8	6.5	4.65	<=1	S	<=1	S	1	0	0	0
63	K. pneumoniae	-	Meropenem	8	6.5	4.65	<=0.25	S	<=1	S	1	0	0	0
63	K. pneumoniae	-	Piperacillin/Tazobactam	8	6.5	4.65	<=2	S	<=8	S	1	0	0	0
63	K. pneumoniae	-	Trimethoprim/Sulfamethoxazole	8	6.5	4.65	<=2	S	<=2	S	1	0	0	0
63	K. pneumoniae	-	Amikacin	8	6.5	4.65	≤ 4	S	≤ 4	S	1	0	0	0
64	K. pneumoniae	-	Amoxicillin/Clavulanate	8	6	4.63	<=8	S	<=8	S	1	0	0	0
64	K. pneumoniae	-	Aztreonam	8	6.5	4.63	<=4	S	<=1	S	1	0	0	0
64	K. pneumoniae	-	Cefepime	8	6	4.63	<=2	S	<=1	S	1	0	0	0
64	K. pneumoniae	-	Cefotaxime	8	8	4.63	<=1	S	<=1	S	1	0	0	0
64	K. pneumoniae	-	Ceftazidime	8	6	4.63	<=4	S	<=1	S	1	0	0	0
64	K. pneumoniae	-	Ciprofloxacin	8	6.5	4.63	<=0.25	S	<=0.06	S	1	0	0	0
64	K. pneumoniae	-	Ertapenem	8	6.5	4.63	<=0.25	S	<=0.5	S	1	0	0	0
64	K. pneumoniae	-	Gentamicin	8	6.5	4.63	<=2	S	<=2	S	1	0	0	0
64	K. pneumoniae	-	Imipenem	8	6.5	4.63	<=1	S	<=1	S	1	0	0	0
64	K. pneumoniae	-	Meropenem	8	6.5	4.63	<=0.25	S	<=1	S	1	0	0	0
64	K. pneumoniae	-	Piperacillin/Tazobactam	8	6.5	4.63	<=2	S	<=8	S	1	0	0	0
64	K. pneumoniae	-	Trimethoprim/Sulfamethoxazole	8	6.5	4.63	<=2	S	<=2	S	1	0	0	0
64	K. pneumoniae	-	Amikacin	8	6.5	4.63	≤ 4	S	≤ 4	S	1	0	0	0
65	E. coli	-	Amoxicillin/Clavulanate	8	4.16667	6.63	<=8	S	<=8	S	1	0	0	0
65	E. coli	-	Ampicillin/Sulbactam	8	6.5	6.63	16	I	16	I	1	0	0	0
65	E. coli	-	Aztreonam	8	6	6.63	<=4	S	<=1	S	1	0	0	0
65	E. coli	-	Cefepime	8	6.5	6.63	<=2	S	<=1	S	1	0	0	0
65	E. coli	-	Cefotaxime	8	6	6.63	<=1	S	<=1	S	1	0	0	0
65	E. coli	-	Ceftazidime	8	5.5	6.63	<=4	S	<=1	S	1	0	0	0
65	E. coli	-	Ciprofloxacin	8	4.16667	6.63	>2	R	0.25	S	0	0	1	0
65	E. coli	-	Ertapenem	8	6.5	6.63	<=0.25	S	<=0.5	S	1	0	0	0
65	E. coli	-	Gentamicin	8	4.16667	6.63	<=2	S	<=2	S	1	0	0	0
65	E. coli	-	Imipenem	8	6.5	6.63	<=1	S	<=1	S	1	0	0	0
65	E. coli	-	Meropenem	8	8	6.63	<=0.25	S	<=1	S	1	0	0	0
65	E. coli	-	Piperacillin/Tazobactam	8	8	6.63	<=2	S	<=8	S	1	0	0	0
65	E. coli	-	Amikacin	8	6.5	6.63	≤ 4	S	≤ 4	S	1	0	0	0
66	K. pneumoniae	-	Amoxicillin/Clavulanate	7.97	6	4.63	>16	R	>=32	R	1	0	0	0
66	K. pneumoniae	-	Aztreonam	7.97	5.66667	4.63	>16	R	8	I	0	0	0	1
66	K. pneumoniae	-	Cefepime	7.97	6	4.63	<=2	S	<=1	S	1	0	0	0
66	K. pneumoniae	-	Cefotaxime	7.97	8	4.63	>32	R	8	R	1	0	0	0
66	K. pneumoniae	-	Ceftazidime	7.97	6	4.63	>16	R	>=32	R	1	0	0	0
66	K. pneumoniae	-	Ciprofloxacin	7.97	3.33333	4.63	>2	R	>=4	R	1	0	0	0
66	K. pneumoniae	-	Ertapenem	7.97	6.5	4.63	1	I	<=0.5	S	0	0	0	1
66	K. pneumoniae	-	Gentamicin	7.97	6.5	4.63	<=2	S	<=2	S	1	0	0	0
66	K. pneumoniae	-	Imipenem	7.97	6.5	4.63	<=1	S	<=1	S	1	0	0	0
66	K. pneumoniae	-	Meropenem	7.97	6.5	4.63	<=0.25	S	<=1	S	1	0	0	0
66	K. pneumoniae	-	Piperacillin/Tazobactam	7.97	6.5	4.63	32	R	32	R	1	0	0	0
66	K. pneumoniae	-	Trimethoprim/Sulfamethoxazole	7.97	6.5	4.63	>4	R	>=8	R	1	0	0	0
66	K. pneumoniae	-	Amikacin	7.97	6.5	4.63	≤ 4	S	≤ 4	S	1	0	0	0
67	E. coli	-	Amoxicillin/Clavulanate	8	4	6.7	<=8	S	<=8	S	1	0	0	0
67	E. coli	-	Ampicillin/Sulbactam	8	6.5	6.7	<=4	S	<=8	S	1	0	0	0
67	E. coli	-	Aztreonam	8	6	6.7	<=4	S	<=1	S	1	0	0	0
67	E. coli	-	Cefepime	8	6.5	6.7	<=2	S	<=1	S	1	0	0	0
67	E. coli	-	Cefotaxime	8	6	6.7	<=1	S	<=1	S	1	0	0	0
67	E. coli	-	Ceftazidime	8	5.5	6.7	<=4	S	<=1	S	1	0	0	0
67	E. coli	-	Ciprofloxacin	8	5.5	6.7	<=0.25	S	<=0.06	S	1	0	0	0
67	E. coli	-	Ertapenem	8	6.5	6.7	<=0.25	S	<=0.5	S	1	0	0	0
67	E. coli	-	Gentamicin	8	4.16667	6.7	<=2	S	<=2	S	1	0	0	0
67	E. coli	-	Imipenem	8	6.5	6.7	<=1	S	<=1	S	1	0	0	0
67	E. coli	-	Meropenem	8	8	6.7	<=0.25	S	<=1	S	1	0	0	0
67	E. coli	-	Piperacillin/Tazobactam	8	8	6.7	<=2	S	<=8	S	1	0	0	0
67	E. coli	-	Trimethoprim/Sulfamethoxazole	8	4	6.7	<=2	S	<=2	S	1	0	0	0
67	E. coli	-	Amikacin	8	6.5	6.7	≤ 4	S	≤ 4	S	1	0	0	0
68	E. coli	-	Amoxicillin/Clavulanate	8	4	6.63	>16	R	>=32	R	1	0	0	0
68	E. coli	-	Ampicillin/Sulbactam	8	6.5	6.63	16	I	>=32	R	0	0	0	1
68	E. coli	-	Aztreonam	8	6	6.63	16	R	16	R	1	0	0	0
68	E. coli	-	Cefepime	8	6.5	6.63	<=2	S	<=1	S	1	0	0	0
68	E. coli	-	Cefotaxime	8	6	6.63	>32	R	>=64	R	1	0	0	0
68	E. coli	-	Ceftazidime	8	5.33333	6.63	>16	R	>=32	R	1	0	0	0
68	E. coli	-	Ciprofloxacin	8	3.33333	6.63	>2	R	>=4	R	1	0	0	0
68	E. coli	-	Ertapenem	8	6.5	6.63	<=0.25	S	<=0.5	S	1	0	0	0
68	E. coli	-	Gentamicin	8	4.16667	6.63	<=2	S	<=2	S	1	0	0	0
68	E. coli	-	Imipenem	8	6.5	6.63	<=1	S	<=1	S	1	0	0	0
68	E. coli	-	Meropenem	8	8	6.63	<=0.25	S	<=1	S	1	0	0	0
68	E. coli	-	Piperacillin/Tazobactam	8	8	6.63	16	I	16	I	1	0	0	0
68	E. coli	-	Trimethoprim/Sulfamethoxazole	8	4	6.63	<=2	S	<=2	S	1	0	0	0
68	E. coli	-	Amikacin	8	6.5	6.63	8	I	≤ 4	S	0	0	0	1
69	E. coli	CTX-M	Amoxicillin/Clavulanate	8	4	6.63	<=8	S	<=8	S	1	0	0	0
69	E. coli	CTX-M	Ampicillin/Sulbactam	8	6.5	6.63	8	S	16	I	0	0	0	1
69	E. coli	CTX-M	Aztreonam	8	6	6.63	>16	R	>=32	R	1	0	0	0
69	E. coli	CTX-M	Cefepime	8	6.5	6.63	>16	R	16	R	1	0	0	0
69	E. coli	CTX-M	Cefotaxime	8	4.83333	6.63	>32	R	>=64	R	1	0	0	0
69	E. coli	CTX-M	Ceftazidime	8	5.5	6.63	16	R	16	R	1	0	0	0
69	E. coli	CTX-M	Ciprofloxacin	8	3.16667	6.63	>2	R	>=4	R	1	0	0	0
69	E. coli	CTX-M	Ertapenem	8	6.5	6.63	<=0.25	S	<=0.5	S	1	0	0	0
69	E. coli	CTX-M	Gentamicin	8	4.16667	6.63	<=2	S	<=2	S	1	0	0	0
69	E. coli	CTX-M	Imipenem	8	6.5	6.63	<=1	S	<=1	S	1	0	0	0
69	E. coli	CTX-M	Meropenem	8	8	6.63	<=0.25	S	<=1	S	1	0	0	0
69	E. coli	CTX-M	Piperacillin/Tazobactam	8	8	6.63	<=2	S	<=8	S	1	0	0	0
69	E. coli	CTX-M	Trimethoprim/Sulfamethoxazole	8	4	6.63	<=2	S	<=2	S	1	0	0	0
69	E. coli	CTX-M	Amikacin	8	6.5	6.63	≤ 4	S	≤ 4	S	1	0	0	0
70	E. coli	CTX-M	Amoxicillin/Clavulanate	8	4.16667	6.63	<=8	S	<=8	S	1	0	0	0
70	E. coli	CTX-M	Ampicillin/Sulbactam	8	6.5	6.63	>16	R	>=32	R	1	0	0	0
70	E. coli	CTX-M	Aztreonam	8	6	6.63	<=4	S	8	I	0	0	0	1
70	E. coli	CTX-M	Cefepime	8	6.5	6.63	16	R	8	I	0	0	0	1
70	E. coli	CTX-M	Cefotaxime	8	6	6.63	>32	R	32	R	1	0	0	0
70	E. coli	CTX-M	Ceftazidime	8	5.5	6.63	<=4	S	2	S	1	0	0	0
70	E. coli	CTX-M	Ciprofloxacin	8	3.5	6.63	>2	R	>=4	R	1	0	0	0
70	E. coli	CTX-M	Ertapenem	8	6.5	6.63	<=0.25	S	<=0.5	S	1	0	0	0
70	E. coli	CTX-M	Gentamicin	8	4.16667	6.63	>8	R	>=16	R	1	0	0	0
70	E. coli	CTX-M	Imipenem	8	6.5	6.63	<=1	S	<=1	S	1	0	0	0
70	E. coli	CTX-M	Meropenem	8	8	6.63	<=0.25	S	<=1	S	1	0	0	0
70	E. coli	CTX-M	Piperacillin/Tazobactam	8	8	6.63	<=2	S	<=8	S	1	0	0	0
70	E. coli	CTX-M	Amikacin	8	6.5	6.63	≤ 4	S	≤ 4	S	1	0	0	0
71	E. cloacae complex	CTX-M, NDM	Aztreonam	8	6.5	6.63	>16	R	>=32	R	1	0	0	0
71	E. cloacae complex	CTX-M, NDM	Cefepime	8	4	6.63	>16	R	>=32	R	1	0	0	0
71	E. cloacae complex	CTX-M, NDM	Cefotaxime	8	4	6.63	>32	R	>=64	R	1	0	0	0
71	E. cloacae complex	CTX-M, NDM	Ceftazidime	8	5.66667	6.63	>16	R	>=32	R	1	0	0	0
71	E. cloacae complex	CTX-M, NDM	Ciprofloxacin	8	4.16667	6.63	>2	R	>=4	R	1	0	0	0
71	E. cloacae complex	CTX-M, NDM	Imipenem	8	6.5	6.63	8	R	4	R	1	0	0	0
71	E. cloacae complex	CTX-M, NDM	Meropenem	8	6.5	6.63	8	R	4	R	1	0	0	0
71	E. cloacae complex	CTX-M, NDM	Amikacin	8	6.5	6.63	≤ 4	S	≤ 4	S	1	0	0	0
72	K. oxytoca	-	Amoxicillin/Clavulanate	8	6	6.63	<=8	S	<=8	S	1	0	0	0
72	K. oxytoca	-	Ampicillin/Sulbactam	8	6	6.63	8	S	16	I	0	0	0	1
72	K. oxytoca	-	Aztreonam	8	6.5	6.63	<=4	S	<=1	S	1	0	0	0
72	K. oxytoca	-	Cefepime	8	6	6.63	<=2	S	<=1	S	1	0	0	0
72	K. oxytoca	-	Cefotaxime	8	8	6.63	<=1	S	<=1	S	1	0	0	0
72	K. oxytoca	-	Ceftazidime	8	6	6.63	<=4	S	<=1	S	1	0	0	0
72	K. oxytoca	-	Ciprofloxacin	8	6.5	6.63	<=0.25	S	<=0.06	S	1	0	0	0
72	K. oxytoca	-	Gentamicin	8	6.5	6.63	<=2	S	<=2	S	1	0	0	0
72	K. oxytoca	-	Imipenem	8	6.5	6.63	<=1	S	2	I	0	0	0	1
72	K. oxytoca	-	Amikacin	8	6.5	6.63	≤ 4	S	≤ 4	S	1	0	0	0
73	E. coli	-	Amoxicillin/Clavulanate	8	4	6.63	<=8	S	<=8	S	1	0	0	0
73	E. coli	-	Ampicillin/Sulbactam	8	6.5	6.63	16	I	16	I	1	0	0	0
73	E. coli	-	Aztreonam	8	6	6.63	<=4	S	<=1	S	1	0	0	0
73	E. coli	-	Cefepime	8	6.5	6.63	<=2	S	<=1	S	1	0	0	0
73	E. coli	-	Cefotaxime	8	6	6.63	<=1	S	<=1	S	1	0	0	0
73	E. coli	-	Ceftazidime	8	5.5	6.63	<=4	S	<=1	S	1	0	0	0
73	E. coli	-	Ciprofloxacin	8	4	6.63	>2	R	>=4	R	1	0	0	0
73	E. coli	-	Ertapenem	8	6.5	6.63	<=0.25	S	<=0.5	S	1	0	0	0
73	E. coli	-	Gentamicin	8	4.16667	6.63	>8	R	>=16	R	1	0	0	0
73	E. coli	-	Imipenem	8	6.5	6.63	<=1	S	<=1	S	1	0	0	0
73	E. coli	-	Meropenem	8	8	6.63	<=0.25	S	<=1	S	1	0	0	0
73	E. coli	-	Piperacillin/Tazobactam	8	8	6.63	<=2	S	<=8	S	1	0	0	0
73	E. coli	-	Amikacin	8	6.5	6.63	≤ 4	S	≤ 4	S	1	0	0	0
74	K. aerogenes	-	Cefepime	8	8	6.65	<=2	S	<=1	S	1	0	0	0
74	K. aerogenes	-	Cefotaxime	8	8	6.65	<=1	S	<=1	S	1	0	0	0
74	K. aerogenes	-	Ceftazidime	8	6.5	6.65	<=4	S	<=1	S	1	0	0	0
74	K. aerogenes	-	Ciprofloxacin	8	5	6.65	<=0.25	S	<=0.06	S	1	0	0	0
74	K. aerogenes	-	Gentamicin	8	4	6.65	<=2	S	<=2	S	1	0	0	0
74	K. aerogenes	-	Trimethoprim/Sulfamethoxazole	8	4.16667	6.65	<=2	S	<=2	S	1	0	0	0
74	K. aerogenes	-	Amikacin	8	4	6.65	≤ 4	S	≤ 4	S	1	0	0	0
75	P. vulgaris	-	Ciprofloxacin	8	5	6.63	2	R	2	R	1	0	0	0
75	P. vulgaris	-	Ertapenem	8	8	6.63	<=0.25	S	<=0.5	S	1	0	0	0
75	P. vulgaris	-	Gentamicin	8	6.5	6.63	<=2	S	<=2	S	1	0	0	0
75	P. vulgaris	-	Meropenem	8	8	6.63	<=0.25	S	<=1	S	1	0	0	0
75	P. vulgaris	-	Piperacillin/Tazobactam	8	6.5	6.63	<=2	S	<=8	S	1	0	0	0
76	E. coli	-	Amoxicillin/Clavulanate	8	4	6.63	>16	R	>=32	R	1	0	0	0
76	E. coli	-	Ampicillin/Sulbactam	8	6.5	6.63	>16	R	>=32	R	1	0	0	0
76	E. coli	-	Aztreonam	8	6	6.63	<=4	S	2	S	1	0	0	0
76	E. coli	-	Cefepime	8	6.5	6.63	<=2	S	<=1	S	1	0	0	0
76	E. coli	-	Cefotaxime	8	6	6.63	4	R	4	R	1	0	0	0
76	E. coli	-	Ceftazidime	8	5.5	6.63	16	R	16	R	1	0	0	0
76	E. coli	-	Ciprofloxacin	8	5.5	6.63	<=0.25	S	0.25	S	1	0	0	0
76	E. coli	-	Ertapenem	8	6.5	6.63	<=0.25	S	<=0.5	S	1	0	0	0
76	E. coli	-	Gentamicin	8	4.16667	6.63	<=2	S	<=2	S	1	0	0	0
76	E. coli	-	Imipenem	8	6.5	6.63	<=1	S	<=1	S	1	0	0	0
76	E. coli	-	Meropenem	8	8	6.63	<=0.25	S	<=1	S	1	0	0	0
76	E. coli	-	Piperacillin/Tazobactam	8	8	6.63	<=2	S	<=8	S	1	0	0	0
76	E. coli	-	Amikacin	8	6.5	6.63	≤ 4	S	≤ 4	S	1	0	0	0
77	E. coli	-	Amoxicillin/Clavulanate	8	4	6.63	<=8	S	<=8	S	1	0	0	0
77	E. coli	-	Ampicillin/Sulbactam	8	6.5	6.63	<=4	S	<=8	S	1	0	0	0
77	E. coli	-	Aztreonam	8	6	6.63	<=4	S	<=1	S	1	0	0	0
77	E. coli	-	Cefepime	8	6.5	6.63	<=2	S	<=1	S	1	0	0	0
77	E. coli	-	Cefotaxime	8	6	6.63	<=1	S	<=1	S	1	0	0	0
77	E. coli	-	Ceftazidime	8	5.5	6.63	<=4	S	<=1	S	1	0	0	0
77	E. coli	-	Ciprofloxacin	8	5.5	6.63	<=0.25	S	<=0.06	S	1	0	0	0
77	E. coli	-	Ertapenem	8	6.5	6.63	<=0.25	S	<=0.5	S	1	0	0	0
77	E. coli	-	Gentamicin	8	4.16667	6.63	<=2	S	<=2	S	1	0	0	0
77	E. coli	-	Imipenem	8	6.5	6.63	<=1	S	<=1	S	1	0	0	0
77	E. coli	-	Meropenem	8	8	6.63	<=0.25	S	<=1	S	1	0	0	0
77	E. coli	-	Piperacillin/Tazobactam	8	8	6.63	<=2	S	<=8	S	1	0	0	0
77	E. coli	-	Trimethoprim/Sulfamethoxazole	8	4	6.63	<=2	S	<=2	S	1	0	0	0
77	E. coli	-	Amikacin	8	6.5	6.63	≤ 4	S	≤ 4	S	1	0	0	0
78	E. coli	-	Amoxicillin/Clavulanate	8	4.33333	6.63	<=8	S	<=1	S	1	0	0	0
78	E. coli	-	Ampicillin/Sulbactam	8	6.5	6.63	>16	R	>=32	R	1	0	0	0
78	E. coli	-	Aztreonam	8	6	6.63	<=4	S	<=4	S	1	0	0	0
78	E. coli	-	Cefepime	8	6.5	6.63	<=2	S	<=1	S	1	0	0	0
78	E. coli	-	Cefotaxime	8	6	6.63	<=1	S	<=1	S	1	0	0	0
78	E. coli	-	Ceftazidime	8	5.5	6.63	<=4	S	<=1	S	1	0	0	0
78	E. coli	-	Ciprofloxacin	8	4.33333	6.63	>2	R	>=4	R	1	0	0	0
78	E. coli	-	Ertapenem	8	6.5	6.63	<=0.25	S	<=0.5	S	1	0	0	0
78	E. coli	-	Gentamicin	8	4.33333	6.63	<=2	S	<=2	S	1	0	0	0
78	E. coli	-	Imipenem	8	6.5	6.63	<=1	S	<=1	S	1	0	0	0
78	E. coli	-	Meropenem	8	8	6.63	<=0.25	S	<=1	S	1	0	0	0
78	E. coli	-	Piperacillin/Tazobactam	8	8	6.63	<=2	S	<=8	S	1	0	0	0
78	E. coli	-	Amikacin	8	6.5	6.63	≤ 4	S	≤ 4	S	1	0	0	0
79	E. coli	-	Amoxicillin/Clavulanate	8	4	6.63	<=8	S	<=8	S	1	0	0	0
79	E. coli	-	Ampicillin/Sulbactam	8	6.5	6.63	<=4	S	<=8	S	1	0	0	0
79	E. coli	-	Aztreonam	8	6	6.63	<=4	S	<=1	S	1	0	0	0
79	E. coli	-	Cefepime	8	6.5	6.63	<=2	S	<=1	S	1	0	0	0
79	E. coli	-	Cefotaxime	8	6	6.63	<=1	S	<=1	S	1	0	0	0
79	E. coli	-	Ceftazidime	8	5.5	6.63	<=4	S	<=1	S	1	0	0	0
79	E. coli	-	Ciprofloxacin	8	5.5	6.63	<=0.25	S	<=0.06	S	1	0	0	0
79	E. coli	-	Ertapenem	8	6.5	6.63	<=0.25	S	<=0.5	S	1	0	0	0
79	E. coli	-	Gentamicin	8	4.5	6.63	<=2	S	<=2	S	1	0	0	0
79	E. coli	-	Imipenem	8	6.5	6.63	<=1	S	<=1	S	1	0	0	0
79	E. coli	-	Meropenem	8	8	6.63	<=0.25	S	<=1	S	1	0	0	0
79	E. coli	-	Piperacillin/Tazobactam	8	8	6.63	<=2	S	<=8	S	1	0	0	0
79	E. coli	-	Trimethoprim/Sulfamethoxazole	8	4	6.63	<=2	S	<=2	S	1	0	0	0
79	E. coli	-	Amikacin	8	6.5	6.63	≤ 4	S	≤ 4	S	1	0	0	0
80	E. coli	CTX-M	Amoxicillin/Clavulanate	8	4	4.65	<=8	S	16	I	0	0	0	1
80	E. coli	CTX-M	Ampicillin/Sulbactam	8	6.5	4.65	>16	R	>=32	R	1	0	0	0
80	E. coli	CTX-M	Aztreonam	8	6	4.65	16	R	8	I	0	0	0	1
80	E. coli	CTX-M	Cefepime	8	6.5	4.65	>16	R	8	I	0	0	0	1
80	E. coli	CTX-M	Cefotaxime	8	6	4.65	>32	R	32	R	1	0	0	0
80	E. coli	CTX-M	Ceftazidime	8	5.5	4.65	<=4	S	2	S	1	0	0	0
80	E. coli	CTX-M	Ciprofloxacin	8	5.5	4.65	0.5	I	1	R	0	0	0	1
80	E. coli	CTX-M	Ertapenem	8	6.5	4.65	<=0.25	S	<=0.5	S	1	0	0	0
80	E. coli	CTX-M	Gentamicin	8	4.16667	4.65	>8	R	>=16	R	1	0	0	0
80	E. coli	CTX-M	Imipenem	8	6.5	4.65	<=1	S	<=1	S	1	0	0	0
80	E. coli	CTX-M	Meropenem	8	8	4.65	<=0.25	S	<=1	S	1	0	0	0
80	E. coli	CTX-M	Piperacillin/Tazobactam	8	8	4.65	<=2	S	<=8	S	1	0	0	0
80	E. coli	CTX-M	Amikacin	8	6.5	4.65	≤ 4	S	≤ 4	S	1	0	0	0
81	K. pneumoniae	-	Amoxicillin/Clavulanate	8	6	4.65	<=8	S	<=8	S	1	0	0	0
81	K. pneumoniae	-	Aztreonam	8	6.5	4.65	<=4	S	<=1	S	1	0	0	0
81	K. pneumoniae	-	Cefepime	8	6	4.65	<=2	S	<=1	S	1	0	0	0
81	K. pneumoniae	-	Cefotaxime	8	8	4.65	<=1	S	<=1	S	1	0	0	0
81	K. pneumoniae	-	Ceftazidime	8	6	4.65	<=4	S	<=1	S	1	0	0	0
81	K. pneumoniae	-	Ciprofloxacin	8	6.5	4.65	<=0.25	S	<=0.06	S	1	0	0	0
81	K. pneumoniae	-	Ertapenem	8	6.5	4.65	<=0.25	S	<=0.5	S	1	0	0	0
81	K. pneumoniae	-	Gentamicin	8	6.5	4.65	<=2	S	<=2	S	1	0	0	0
81	K. pneumoniae	-	Imipenem	8	6.5	4.65	<=1	S	<=1	S	1	0	0	0
81	K. pneumoniae	-	Meropenem	8	6.5	4.65	<=0.25	S	<=1	S	1	0	0	0
81	K. pneumoniae	-	Piperacillin/Tazobactam	8	6.5	4.65	<=2	S	<=8	S	1	0	0	0
81	K. pneumoniae	-	Trimethoprim/Sulfamethoxazole	8	5.83333	4.65	>4	R	>=8	R	1	0	0	0
81	K. pneumoniae	-	Amikacin	8	6.5	4.65	≤ 4	S	≤ 4	S	1	0	0	0
82	E. coli	-	Amoxicillin/Clavulanate	8	4.66667	6.63	<=8	S	<=8	S	1	0	0	0
82	E. coli	-	Ampicillin/Sulbactam	8	6.5	6.63	<=4	S	<=8	S	1	0	0	0
82	E. coli	-	Aztreonam	8	6	6.63	<=4	S	<=1	S	1	0	0	0
82	E. coli	-	Cefepime	8	6.5	6.63	<=2	S	<=1	S	1	0	0	0
82	E. coli	-	Cefotaxime	8	6	6.63	<=1	S	<=1	S	1	0	0	0
82	E. coli	-	Ceftazidime	8	5.5	6.63	<=4	S	<=1	S	1	0	0	0
82	E. coli	-	Ciprofloxacin	8	5.5	6.63	<=0.25	S	<=0.06	S	1	0	0	0
82	E. coli	-	Ertapenem	8	6.5	6.63	<=0.25	S	<=0.5	S	1	0	0	0
82	E. coli	-	Gentamicin	8	4.66667	6.63	<=2	S	<=2	S	1	0	0	0
82	E. coli	-	Imipenem	8	6.5	6.63	<=1	S	<=1	S	1	0	0	0
82	E. coli	-	Meropenem	8	8	6.63	<=0.25	S	<=1	S	1	0	0	0
82	E. coli	-	Piperacillin/Tazobactam	8	8	6.63	<=2	S	<=8	S	1	0	0	0
82	E. coli	-	Trimethoprim/Sulfamethoxazole	8	4.66667	6.63	<=2	S	<=2	S	1	0	0	0
82	E. coli	-	Amikacin	8	6.5	6.63	≤ 4	S	≤ 4	S	1	0	0	0
83	E. coli	-	Amoxicillin/Clavulanate	8	4	6.63	<=8	S	<=8	S	1	0	0	0
83	E. coli	-	Ampicillin/Sulbactam	8	6.5	6.63	16	I	16	I	1	0	0	0
83	E. coli	-	Aztreonam	8	6	6.63	<=4	S	<=1	S	1	0	0	0
83	E. coli	-	Cefepime	8	6.5	6.63	<=2	S	<=1	S	1	0	0	0
83	E. coli	-	Cefotaxime	8	6	6.63	<=1	S	<=1	S	1	0	0	0
83	E. coli	-	Ceftazidime	8	5.5	6.63	<=4	S	<=1	S	1	0	0	0
83	E. coli	-	Ciprofloxacin	8	5.16667	6.63	>2	R	>=4	R	1	0	0	0
83	E. coli	-	Ertapenem	8	6.5	6.63	<=0.25	S	<=0.5	S	1	0	0	0
83	E. coli	-	Gentamicin	8	4.16667	6.63	>8	R	>=16	R	1	0	0	0
83	E. coli	-	Imipenem	8	6.5	6.63	<=1	S	<=1	S	1	0	0	0
83	E. coli	-	Meropenem	8	8	6.63	<=0.25	S	<=1	S	1	0	0	0
83	E. coli	-	Piperacillin/Tazobactam	8	8	6.63	<=2	S	<=8	S	1	0	0	0
83	E. coli	-	Amikacin	8	6.5	6.63	≤ 4	S	≤ 4	S	1	0	0	0
84	E. coli	-	Ampicillin/Sulbactam	8	3.16667	6.78	>16	R	>=32	R	1	0	0	0
84	E. coli	-	Aztreonam	8	6	6.78	<=4	S	<=1	S	1	0	0	0
84	E. coli	-	Cefepime	8	6.5	6.78	<=2	S	<=1	S	1	0	0	0
84	E. coli	-	Cefotaxime	8	6	6.78	<=1	S	<=1	S	1	0	0	0
84	E. coli	-	Ceftazidime	8	5.5	6.78	<=4	S	<=1	S	1	0	0	0
84	E. coli	-	Ciprofloxacin	8	5.5	6.78	<=0.25	S	<=0.06	S	1	0	0	0
84	E. coli	-	Ertapenem	8	6.5	6.78	<=0.25	S	<=0.5	S	1	0	0	0
84	E. coli	-	Gentamicin	8	4.16667	6.78	>8	R	>=16	R	1	0	0	0
84	E. coli	-	Imipenem	8	6.5	6.78	<=1	S	<=1	S	1	0	0	0
84	E. coli	-	Meropenem	8	8	6.78	<=0.25	S	<=1	S	1	0	0	0
84	E. coli	-	Piperacillin/Tazobactam	8	8	6.78	<=2	S	<=8	S	1	0	0	0
84	E. coli	-	Amikacin	8	6.5	6.78	≤ 4	S	≤ 4	S	1	0	0	0
85	P. aeruginosa	NDM	Aztreonam	6.48	6.5	6.72	<=4	S	4	S	1	0	0	0
85	P. aeruginosa	NDM	Cefepime	6.48	4.5	6.72	>16	R	>=32	R	1	0	0	0
85	P. aeruginosa	NDM	Ciprofloxacin	6.48	4	6.72	>2	R	>=4	R	1	0	0	0
85	P. aeruginosa	NDM	Imipenem	6.48	5.5	6.72	>8	R	>=16	R	1	0	0	0
85	P. aeruginosa	NDM	Meropenem	6.48	6.5	6.72	>8	R	>=16	R	1	0	0	0
86	E. coli	-	Amoxicillin/Clavulanate	8	4.01667	6.67	<=8	S	<=8	S	1	0	0	0
86	E. coli	-	Ampicillin/Sulbactam	8	6.51667	6.67	<=4	S	<=8	S	1	0	0	0
86	E. coli	-	Aztreonam	8	6.01667	6.67	<=4	S	<=1	S	1	0	0	0
86	E. coli	-	Cefepime	8	6.51667	6.67	<=2	S	<=1	S	1	0	0	0
86	E. coli	-	Cefotaxime	8	6.01667	6.67	<=1	S	<=1	S	1	0	0	0
86	E. coli	-	Ceftazidime	8	5.51667	6.67	<=4	S	<=1	S	1	0	0	0
86	E. coli	-	Ciprofloxacin	8	5.51667	6.67	<=0.25	S	<=0.06	S	1	0	0	0
86	E. coli	-	Ertapenem	8	6.51667	6.67	<=0.25	S	<=0.5	S	1	0	0	0
86	E. coli	-	Gentamicin	8	4.01667	6.67	<=2	S	<=2	S	1	0	0	0
86	E. coli	-	Imipenem	8	6.51667	6.67	<=1	S	<=1	S	1	0	0	0
86	E. coli	-	Meropenem	8	8.01667	6.67	<=0.25	S	<=1	S	1	0	0	0
86	E. coli	-	Piperacillin/Tazobactam	8	8.01667	6.67	<=2	S	<=8	S	1	0	0	0
86	E. coli	-	Trimethoprim/Sulfamethoxazole	8	4.01667	6.67	<=2	S	<=2	S	1	0	0	0
86	E. coli	-	Amikacin	8	6.5	6.67	≤ 4	S	≤ 4	S	1	0	0	0
87	K. pneumoniae	CTX-M	Amoxicillin/Clavulanate	6.67	6	4.63	16	I	16	I	1	0	0	0
87	K. pneumoniae	CTX-M	Aztreonam	6.67	4.33333	4.63	>16	R	>=32	R	1	0	0	0
87	K. pneumoniae	CTX-M	Cefepime	6.67	6	4.63	>16	R	>=32	R	1	0	0	0
87	K. pneumoniae	CTX-M	Cefotaxime	6.67	6.66667	4.63	>32	R	>=64	R	1	0	0	0
87	K. pneumoniae	CTX-M	Ceftazidime	6.67	6	4.63	>16	R	>=32	R	1	0	0	0
87	K. pneumoniae	CTX-M	Ciprofloxacin	6.67	3.16667	4.63	>2	R	>=4	R	1	0	0	0
87	K. pneumoniae	CTX-M	Ertapenem	6.67	6.5	4.63	<=0.25	S	<=0.5	S	1	0	0	0
87	K. pneumoniae	CTX-M	Gentamicin	6.67	5.5	4.63	>8	R	>=16	R	1	0	0	0
87	K. pneumoniae	CTX-M	Imipenem	6.67	6.5	4.63	<=1	S	<=1	S	1	0	0	0
87	K. pneumoniae	CTX-M	Meropenem	6.67	6.5	4.63	<=0.25	S	<=1	S	1	0	0	0
87	K. pneumoniae	CTX-M	Piperacillin/Tazobactam	6.67	6.5	4.63	16	I	16	I	1	0	0	0
87	K. pneumoniae	CTX-M	Trimethoprim/Sulfamethoxazole	6.67	6.16667	4.63	>4	R	>=8	R	1	0	0	0
87	K. pneumoniae	CTX-M	Amikacin	6.67	6.5	4.63	≤ 4	S	≤ 4	S	1	0	0	0
88	E. coli	-	Amoxicillin/Clavulanate	8	4	4.65	>16	R	>=32	R	1	0	0	0
88	E. coli	-	Ampicillin/Sulbactam	8	6.5	4.65	16	I	16	I	1	0	0	0
88	E. coli	-	Aztreonam	8	6	4.65	<=4	S	<=1	S	1	0	0	0
88	E. coli	-	Cefepime	8	6.5	4.65	<=2	S	<=1	S	1	0	0	0
88	E. coli	-	Cefotaxime	8	6	4.65	<=1	S	2	I	0	0	0	1
88	E. coli	-	Ceftazidime	8	5.5	4.65	<=4	S	8	I	0	0	0	1
88	E. coli	-	Ciprofloxacin	8	5.5	4.65	<=0.25	S	0.25	S	1	0	0	0
88	E. coli	-	Ertapenem	8	6.5	4.65	<=0.25	S	<=0.5	S	1	0	0	0
88	E. coli	-	Gentamicin	8	4.16667	4.65	<=2	S	<=2	S	1	0	0	0
88	E. coli	-	Imipenem	8	6.5	4.65	<=1	S	<=1	S	1	0	0	0
88	E. coli	-	Meropenem	8	8	4.65	<=0.25	S	<=1	S	1	0	0	0
88	E. coli	-	Piperacillin/Tazobactam	8	8	4.65	<=2	S	<=8	S	1	0	0	0
88	E. coli	-	Amikacin	8	6.5	4.65	≤ 4	S	≤ 4	S	1	0	0	0
89	E. coli	-	Amoxicillin/Clavulanate	8	4	4.63	<=8	S	<=8	S	1	0	0	0
89	E. coli	-	Ampicillin/Sulbactam	8	6.5	4.63	8	S	16	I	0	0	0	1
89	E. coli	-	Aztreonam	8	6	4.63	<=4	S	<=1	S	1	0	0	0
89	E. coli	-	Cefepime	8	6.5	4.63	<=2	S	<=1	S	1	0	0	0
89	E. coli	-	Cefotaxime	8	6	4.63	<=1	S	<=1	S	1	0	0	0
89	E. coli	-	Ceftazidime	8	5.5	4.63	<=4	S	<=1	S	1	0	0	0
89	E. coli	-	Ciprofloxacin	8	5.5	4.63	<=0.25	S	0.5	I	0	0	0	1
89	E. coli	-	Ertapenem	8	6.5	4.63	<=0.25	S	<=0.5	S	1	0	0	0
89	E. coli	-	Gentamicin	8	4.16667	4.63	<=2	S	<=2	S	1	0	0	0
89	E. coli	-	Imipenem	8	6.5	4.63	<=1	S	<=1	S	1	0	0	0
89	E. coli	-	Meropenem	8	8	4.63	<=0.25	S	<=1	S	1	0	0	0
89	E. coli	-	Piperacillin/Tazobactam	8	8	4.63	<=2	S	<=8	S	1	0	0	0
89	E. coli	-	Amikacin	8	6.5	4.63	≤ 4	S	≤ 4	S	1	0	0	0
90	P. aeruginosa	-	Aztreonam	6.5	6.5	6.65	<=4	S	4	S	1	0	0	0
90	P. aeruginosa	-	Cefepime	6.5	6.5	6.65	4	S	8	S	1	0	0	0
90	P. aeruginosa	-	Ciprofloxacin	6.5	5.66667	6.65	2	R	1	I	0	0	0	1
90	P. aeruginosa	-	Imipenem	6.5	6.5	6.65	<=1	S	2	S	1	0	0	0
90	P. aeruginosa	-	Meropenem	6.5	6.5	6.65	<=0.25	S	<=1	S	1	0	0	0
91	E. coli	-	Amoxicillin/Clavulanate	8	4	6.65	<=8	S	<=8	S	1	0	0	0
91	E. coli	-	Ampicillin/Sulbactam	8	6.5	6.65	8	S	16	I	0	0	0	1
91	E. coli	-	Aztreonam	8	6	6.65	<=4	S	<=1	S	1	0	0	0
91	E. coli	-	Cefepime	8	6.5	6.65	<=2	S	<=1	S	1	0	0	0
91	E. coli	-	Cefotaxime	8	6	6.65	<=1	S	<=1	S	1	0	0	0
91	E. coli	-	Ceftazidime	8	5.5	6.65	<=4	S	<=1	S	1	0	0	0
91	E. coli	-	Ciprofloxacin	8	5.5	6.65	<=0.25	S	0.5	I	0	0	0	1
91	E. coli	-	Ertapenem	8	6.5	6.65	<=0.25	S	<=0.5	S	1	0	0	0
91	E. coli	-	Gentamicin	8	4.16667	6.65	>8	R	>=16	R	1	0	0	0
91	E. coli	-	Imipenem	8	6.5	6.65	<=1	S	<=1	S	1	0	0	0
91	E. coli	-	Meropenem	8	8	6.65	<=0.25	S	<=1	S	1	0	0	0
91	E. coli	-	Piperacillin/Tazobactam	8	8	6.65	<=2	S	<=8	S	1	0	0	0
91	E. coli	-	Amikacin	8	6.5	6.65	≤ 4	S	≤ 4	S	1	0	0	0
92	E. coli	-	Cefepime	8	6.5	6.63	<=2	S	<=1	S	1	0	0	0
92	E. coli	-	Amoxicillin/Clavulanate	8	4.5	6.63	<=8	S	<=8	S	1	0	0	0
92	E. coli	-	Ampicillin/Sulbactam	8	6.5	6.63	<=4	S	<=8	S	1	0	0	0
92	E. coli	-	Aztreonam	8	6	6.63	<=4	S	<=1	S	1	0	0	0
92	E. coli	-	Cefotaxime	8	6	6.63	<=1	S	<=1	S	1	0	0	0
92	E. coli	-	Ceftazidime	8	5.5	6.63	<=4	S	<=1	S	1	0	0	0
92	E. coli	-	Ciprofloxacin	8	4.5	6.63	>2	R	>=4	R	1	0	0	0
92	E. coli	-	Ertapenem	8	6.5	6.63	<=0.25	S	<=0.5	S	1	0	0	0
92	E. coli	-	Gentamicin	8	4.5	6.63	<=2	S	<=2	S	1	0	0	0
92	E. coli	-	Imipenem	8	6.5	6.63	<=1	S	<=1	S	1	0	0	0
92	E. coli	-	Meropenem	8	8	6.63	<=0.25	S	<=1	S	1	0	0	0
92	E. coli	-	Amikacin	8	6.5	6.63	≤ 4	S	≤ 4	S	1	0	0	0
93	E. coli	-	Aztreonam	8	6	4.63	<=4	S	<=1	S	1	0	0	0
93	E. coli	-	Amoxicillin/Clavulanate	8	4	4.63	<=8	S	<=8	S	1	0	0	0
93	E. coli	-	Ampicillin/Sulbactam	8	6.5	4.63	<=4	S	<=8	S	1	0	0	0
93	E. coli	-	Cefepime	8	6.5	4.63	<=2	S	<=1	S	1	0	0	0
93	E. coli	-	Cefotaxime	8	6	4.63	<=1	S	<=1	S	1	0	0	0
93	E. coli	-	Ceftazidime	8	5.5	4.63	<=4	S	<=1	S	1	0	0	0
93	E. coli	-	Ciprofloxacin	8	5.5	4.63	<=0.25	S	<=0.06	S	1	0	0	0
93	E. coli	-	Ertapenem	8	6.5	4.63	<=0.25	S	<=0.5	S	1	0	0	0
93	E. coli	-	Gentamicin	8	4.16667	4.63	<=2	S	<=2	S	1	0	0	0
93	E. coli	-	Imipenem	8	6.5	4.63	<=1	S	<=1	S	1	0	0	0
93	E. coli	-	Meropenem	8	8	4.63	<=0.25	S	<=1	S	1	0	0	0
93	E. coli	-	Piperacillin/Tazobactam	8	8	4.63	<=2	S	<=8	S	1	0	0	0
93	E. coli	-	Trimethoprim/Sulfamethoxazole	8	4	4.63	<=2	S	<=2	S	1	0	0	0
93	E. coli	-	Amikacin	8	6.5	4.63	≤ 4	S	≤ 4	S	1	0	0	0
94	E. coli	-	Ampicillin/Sulbactam	8	6.5	6.63	16	I	16	I	1	0	0	0
94	E. coli	-	Aztreonam	8	6	6.63	<=4	S	8	I	0	0	0	1
94	E. coli	-	Cefepime	8	6.5	6.63	<=2	S	<=1	S	1	0	0	0
94	E. coli	-	Cefotaxime	8	6	6.63	4	R	8	R	1	0	0	0
94	E. coli	-	Ceftazidime	8	5.5	6.63	<=4	S	4	S	1	0	0	0
94	E. coli	-	Ciprofloxacin	8	5.5	6.63	>2	R	>=4	R	1	0	0	0
94	E. coli	-	Trimethoprim/Sulfamethoxazole	8	4	6.63	<=2	S	<=2	S	1	0	0	0
94	E. coli	-	Amoxicillin/Clavulanate	8	4	6.63	>16	R	>=32	R	1	0	0	0
94	E. coli	-	Ertapenem	8	6.5	6.63	<=0.25	S	<=0.5	S	1	0	0	0
94	E. coli	-	Gentamicin	8	4.16667	6.63	<=2	S	<=2	S	1	0	0	0
94	E. coli	-	Imipenem	8	6.5	6.63	<=1	S	<=1	S	1	0	0	0
94	E. coli	-	Meropenem	8	8	6.63	<=0.25	S	<=1	S	1	0	0	0
94	E. coli	-	Piperacillin/Tazobactam	8	8	6.63	<=2	S	<=8	S	1	0	0	0
94	E. coli	-	Amikacin	8	6.5	6.63	≤ 4	S	≤ 4	S	1	0	0	0
95	E. coli	CTX-M	Amoxicillin/Clavulanate	8	4	6.65	>16	R	>=32	R	1	0	0	0
95	E. coli	CTX-M	Ampicillin/Sulbactam	8	3.16667	6.65	>16	R	>=32	R	1	0	0	0
95	E. coli	CTX-M	Aztreonam	8	3.16667	6.65	>16	R	>=32	R	1	0	0	0
95	E. coli	CTX-M	Cefepime	8	6.5	6.65	>16	R	16	R	1	0	0	0
95	E. coli	CTX-M	Cefotaxime	8	3.16667	6.65	>32	R	>=64	R	1	0	0	0
95	E. coli	CTX-M	Ceftazidime	8	5.5	6.65	<=4	S	16	R	0	1	0	0
95	E. coli	CTX-M	Ciprofloxacin	8	5.5	6.65	0.5	I	2	R	0	0	0	1
95	E. coli	CTX-M	Ertapenem	8	6.5	6.65	<=0.25	S	<=0.5	S	1	0	0	0
95	E. coli	CTX-M	Gentamicin	8	4.16667	6.65	<=2	S	<=2	S	1	0	0	0
95	E. coli	CTX-M	Imipenem	8	6.5	6.65	<=1	S	<=1	S	1	0	0	0
95	E. coli	CTX-M	Meropenem	8	8	6.65	<=0.25	S	<=1	S	1	0	0	0
95	E. coli	CTX-M	Piperacillin/Tazobactam	8	8	6.65	<=2	S	<=8	S	1	0	0	0
95	E. coli	CTX-M	Amikacin	8	6.5	6.65	≤ 4	S	≤ 4	S	1	0	0	0
96	E. coli	CTX-M	Amoxicillin/Clavulanate	8	4.66667	4.65	<=8	S	<=8	S	1	0	0	0
96	E. coli	CTX-M	Ampicillin/Sulbactam	8	6.5	4.65	16	I	16	I	1	0	0	0
96	E. coli	CTX-M	Aztreonam	8	6	4.65	16	R	16	R	1	0	0	0
96	E. coli	CTX-M	Cefepime	8	6.5	4.65	8	I	8	I	1	0	0	0
96	E. coli	CTX-M	Cefotaxime	8	6	4.65	>32	R	>=64	R	1	0	0	0
96	E. coli	CTX-M	Ceftazidime	8	5.5	4.65	16	R	16	R	1	0	0	0
96	E. coli	CTX-M	Ciprofloxacin	8	5.5	4.65	1	R	2	R	1	0	0	0
96	E. coli	CTX-M	Ertapenem	8	6.5	4.65	<=0.25	S	<=0.5	S	1	0	0	0
96	E. coli	CTX-M	Gentamicin	8	4.66667	4.65	<=2	S	<=2	S	1	0	0	0
96	E. coli	CTX-M	Imipenem	8	6.5	4.65	<=1	S	<=1	S	1	0	0	0
96	E. coli	CTX-M	Meropenem	8	8	4.65	<=0.25	S	<=1	S	1	0	0	0
96	E. coli	CTX-M	Piperacillin/Tazobactam	8	8	4.65	<=2	S	<=8	S	1	0	0	0
96	E. coli	CTX-M	Amikacin	8	6.5	4.65	≤ 4	S	≤ 4	S	1	0	0	0
97	E. coli	CTX-M	Ampicillin/Sulbactam	8	4.66667	6.65	>16	R	>=32	R	1	0	0	0
97	E. coli	CTX-M	Aztreonam	8	4.33333	6.65	>16	R	>=32	R	1	0	0	0
97	E. coli	CTX-M	Cefepime	8	6.5	6.65	>16	R	16	R	1	0	0	0
97	E. coli	CTX-M	Cefotaxime	8	4	6.65	>32	R	>=64	R	1	0	0	0
97	E. coli	CTX-M	Ceftazidime	8	5.5	6.65	>16	R	>=32	R	1	0	0	0
97	E. coli	CTX-M	Ciprofloxacin	8	4	6.65	>2	R	2	R	1	0	0	0
97	E. coli	CTX-M	Ertapenem	8	6.5	6.65	<=0.25	S	<=0.5	S	1	0	0	0
97	E. coli	CTX-M	Gentamicin	8	4.16667	6.65	<=2	S	<=2	S	1	0	0	0
97	E. coli	CTX-M	Imipenem	8	6.5	6.65	<=1	S	<=1	S	1	0	0	0
97	E. coli	CTX-M	Meropenem	8	8	6.65	<=0.25	S	<=1	S	1	0	0	0
97	E. coli	CTX-M	Piperacillin/Tazobactam	8	8	6.65	16	I	16	I	1	0	0	0
97	E. coli	CTX-M	Trimethoprim/Sulfamethoxazole	8	4	6.65	<=2	S	<=2	S	1	0	0	0
97	E. coli	CTX-M	Amikacin	8	6.5	6.65	8	I	≤ 4	S	0	0	0	1
98	E. coli	-	Aztreonam	8	6	6.65	<=4	S	<=1	S	1	0	0	0
98	E. coli	-	Amoxicillin/Clavulanate	8	4	6.65	<=8	S	<=8	S	1	0	0	0
98	E. coli	-	Ampicillin/Sulbactam	8	6.5	6.65	8	S	<=8	S	1	0	0	0
98	E. coli	-	Cefepime	8	6.5	6.65	<=2	S	<=1	S	1	0	0	0
98	E. coli	-	Cefotaxime	8	6	6.65	<=1	S	<=1	S	1	0	0	0
98	E. coli	-	Ceftazidime	8	5.5	6.65	<=4	S	<=1	S	1	0	0	0
98	E. coli	-	Ciprofloxacin	8	5.5	6.65	0.5	I	1	R	0	0	0	1
98	E. coli	-	Ertapenem	8	6.5	6.65	<=0.25	S	<=0.5	S	1	0	0	0
98	E. coli	-	Gentamicin	8	4.16667	6.65	<=2	S	<=2	S	1	0	0	0
98	E. coli	-	Imipenem	8	6.5	6.65	<=1	S	<=1	S	1	0	0	0
98	E. coli	-	Meropenem	8	8	6.65	<=0.25	S	<=1	S	1	0	0	0
98	E. coli	-	Piperacillin/Tazobactam	8	8	6.65	<=2	S	<=8	S	1	0	0	0
98	E. coli	-	Amikacin	8	6.5	6.65	≤ 4	S	≤ 4	S	1	0	0	0
99	E. coli	-	Aztreonam	8	6	4.63	<=4	S	<=1	S	1	0	0	0
99	E. coli	-	Amoxicillin/Clavulanate	8	3.16667	4.63	>16	R	>=32	R	1	0	0	0
99	E. coli	-	Ampicillin/Sulbactam	8	6.5	4.63	16	I	16	I	1	0	0	0
99	E. coli	-	Cefepime	8	6.5	4.63	<=2	S	<=1	S	1	0	0	0
99	E. coli	-	Cefotaxime	8	6	4.63	<=1	S	2	I	0	0	0	1
99	E. coli	-	Ceftazidime	8	5.5	4.63	<=4	S	8	I	0	0	0	1
99	E. coli	-	Ciprofloxacin	8	5.5	4.63	<=0.25	S	0.25	S	1	0	0	0
99	E. coli	-	Ertapenem	8	6.5	4.63	<=0.25	S	<=0.5	S	1	0	0	0
99	E. coli	-	Gentamicin	8	4.16667	4.63	<=2	S	<=2	S	1	0	0	0
99	E. coli	-	Imipenem	8	6.5	4.63	<=1	S	<=1	S	1	0	0	0
99	E. coli	-	Meropenem	8	8	4.63	<=0.25	S	<=1	S	1	0	0	0
99	E. coli	-	Piperacillin/Tazobactam	8	8	4.63	<=2	S	<=8	S	1	0	0	0
99	E. coli	-	Amikacin	8	6.5	4.63	≤ 4	S	≤ 4	S	1	0	0	0
100	E. coli	-	Amoxicillin/Clavulanate	8	4	4.7	<=8	S	<=8	S	1	0	0	0
100	E. coli	-	Ampicillin/Sulbactam	8	6.5	4.7	8	S	16	I	0	0	0	1
100	E. coli	-	Aztreonam	8	6	4.7	<=4	S	<=1	S	1	0	0	0
100	E. coli	-	Cefepime	8	6.5	4.7	<=2	S	<=1	S	1	0	0	0
100	E. coli	-	Cefotaxime	8	6	4.7	<=1	S	<=1	S	1	0	0	0
100	E. coli	-	Ceftazidime	8	5.5	4.7	<=4	S	<=1	S	1	0	0	0
100	E. coli	-	Ciprofloxacin	8	5.5	4.7	1	R	2	R	1	0	0	0
100	E. coli	-	Ertapenem	8	6.5	4.7	<=0.25	S	<=0.5	S	1	0	0	0
100	E. coli	-	Gentamicin	8	4.16667	4.7	<=2	S	<=2	S	1	0	0	0
100	E. coli	-	Imipenem	8	6.5	4.7	<=1	S	<=1	S	1	0	0	0
100	E. coli	-	Meropenem	8	8	4.7	<=0.25	S	<=1	S	1	0	0	0
100	E. coli	-	Piperacillin/Tazobactam	8	8	4.7	<=2	S	<=8	S	1	0	0	0
100	E. coli	-	Trimethoprim/Sulfamethoxazole	8	4	4.7	<=2	S	<=2	S	1	0	0	0
100	E. coli	-	Amikacin	8	6.5	4.7	≤ 4	S	≤ 4	S	1	0	0	0
Abbreviations: CA, categorical agreement; MD, major discrepancies; miD, minor discrepancies; VMD, very major discrepancies; TTR, time-to-result; R, resistant; S, susceptible; MIC, minimum inhibitory concentration; REVEAL, VITEK REVEAL.

## Sheet: VITEK2
Supplementary Table 3. Results of antimicrobial susceptibility testing and TTR by REVEAL and VITEK2 for all analyzed isolates
Subject	Species	AMR gene detected by BCID2	Antibiotic	REVEAL Final TTR	REVEAL antibiotic TTR	VITEK2 Final TTR*	REVEAL MIC (µg/mL)	REVEAL Interpretation	VITEK 2 MIC (µg/mL)	VITEK2 Interpretation	Category Agreement	VMD	MD	miD
1	E. coli	CTX-M	Amoxicillin/Clavulanate	8	4.33333	9.66667	<=8	S	8	S	1	0	0	0
1	E. coli	CTX-M	Cefepime	8	6.5	9.66667	8	I	2	S	0	0	0	1
1	E. coli	CTX-M	Cefotaxime	8	6	9.66667	>32	R	>=64	R	1	0	0	0
1	E. coli	CTX-M	Ceftazidime	8	5.5	9.66667	<=4	S	0.5	S	1	0	0	0
1	E. coli	CTX-M	Ciprofloxacin	8	4.33333	9.66667	>2	R	>=4	R	1	0	0	0
1	E. coli	CTX-M	Ertapenem	8	6.5	9.66667	<=0.25	S	<=0.12	S	1	0	0	0
1	E. coli	CTX-M	Gentamicin	8	4.33333	9.66667	>8	R	>=16	R	1	0	0	0
1	E. coli	CTX-M	Imipenem	8	6.5	9.66667	<=1	S	<=0.25	S	1	0	0	0
1	E. coli	CTX-M	Piperacillin/Tazobactam	8	8	9.66667	<=2	S	<=4	S	1	0	0	0
2	K. pneumoniae	-	Amoxicillin/Clavulanate	8	6	8.51667	<=8	S	<=2	S	1	0	0	0
2	K. pneumoniae	-	Cefepime	8	6	8.51667	<=2	S	<=0.12	S	1	0	0	0
2	K. pneumoniae	-	Cefotaxime	8	8	8.51667	<=1	S	<=0.25	S	1	0	0	0
2	K. pneumoniae	-	Ceftazidime	8	6	8.51667	<=4	S	<=0.12	S	1	0	0	0
2	K. pneumoniae	-	Ciprofloxacin	8	6.5	8.51667	<=0.25	S	<=0.06	S	1	0	0	0
2	K. pneumoniae	-	Ertapenem	8	6.5	8.51667	<=0.25	S	<=0.12	S	1	0	0	0
2	K. pneumoniae	-	Gentamicin	8	6.5	8.51667	<=2	S	<=1	S	1	0	0	0
2	K. pneumoniae	-	Imipenem	8	6.5	8.51667	<=1	S	<=0.25	S	1	0	0	0
2	K. pneumoniae	-	Piperacillin/Tazobactam	8	6.5	8.51667	<=2	S	<=4	S	1	0	0	0
2	K. pneumoniae	-	Trimethoprim/Sulfamethoxazole	8	6.5	8.51667	<=2	S	<=1	S	1	0	0	0
3	E. coli	-	Amoxicillin/Clavulanate	8	4.16667	7.41667	<=8	S	8	S	1	0	0	0
3	E. coli	-	Cefepime	8	6.5	7.41667	<=2	S	<=0.12	S	1	0	0	0
3	E. coli	-	Cefotaxime	8	6	7.41667	<=1	S	<=0.25	S	1	0	0	0
3	E. coli	-	Ceftazidime	8	5.5	7.41667	<=4	S	<=0.12	S	1	0	0	0
3	E. coli	-	Ciprofloxacin	8	5.5	7.41667	<=0.25	S	0.5	I	0	0	0	1
3	E. coli	-	Ertapenem	8	6.5	7.41667	<=0.25	S	<=0.12	S	1	0	0	0
3	E. coli	-	Gentamicin	8	4.16667	7.41667	>8	R	>=16	R	1	0	0	0
3	E. coli	-	Imipenem	8	6.5	7.41667	<=1	S	<=0.25	S	1	0	0	0
3	E. coli	-	Piperacillin/Tazobactam	8	8	7.41667	<=2	S	<=4	S	1	0	0	0
4	E. coli	-	Amoxicillin/Clavulanate	8	4.5	8.21667	<=8	S	<=2	S	1	0	0	0
4	E. coli	-	Cefepime	8	6.5	8.21667	<=2	S	<=0.12	S	1	0	0	0
4	E. coli	-	Cefotaxime	8	6	8.21667	<=1	S	<=0.25	S	1	0	0	0
4	E. coli	-	Ceftazidime	8	5.5	8.21667	<=4	S	<=0.12	S	1	0	0	0
4	E. coli	-	Ciprofloxacin	8	5.5	8.21667	<=0.25	S	<=0.06	S	1	0	0	0
4	E. coli	-	Ertapenem	8	6.5	8.21667	<=0.25	S	<=0.12	S	1	0	0	0
4	E. coli	-	Gentamicin	8	4.5	8.21667	<=2	S	<=1	S	1	0	0	0
4	E. coli	-	Imipenem	8	6.5	8.21667	<=1	S	<=0.25	S	1	0	0	0
4	E. coli	-	Piperacillin/Tazobactam	8	8	8.21667	<=2	S	<=4	S	1	0	0	0
4	E. coli	-	Trimethoprim/Sulfamethoxazole	8	4.5	8.21667	<=2	S	<=1	S	1	0	0	0
5	E. coli	-	Amoxicillin/Clavulanate	8	4.5	6.2	>16	R	>=32	R	1	0	0	0
5	E. coli	-	Cefepime	8	6.5	6.2	<=2	S	<=0.12	S	1	0	0	0
5	E. coli	-	Cefotaxime	8	6	6.2	<=1	S	<=0.25	S	1	0	0	0
5	E. coli	-	Ceftazidime	8	5.5	6.2	<=4	S	0.5	S	1	0	0	0
5	E. coli	-	Ciprofloxacin	8	5.5	6.2	<=0.25	S	<=0.06	S	1	0	0	0
5	E. coli	-	Ertapenem	8	6.5	6.2	<=0.25	S	<=0.12	S	1	0	0	0
5	E. coli	-	Gentamicin	8	4.5	6.2	<=2	S	<=1	S	1	0	0	0
5	E. coli	-	Imipenem	8	6.5	6.2	<=1	S	<=0.25	S	1	0	0	0
5	E. coli	-	Piperacillin/Tazobactam	8	8	6.2	<=2	S	<=4	S	1	0	0	0
5	E. coli	-	Trimethoprim/Sulfamethoxazole	8	4.5	6.2	<=2	S	<=1	S	1	0	0	0
6	E. coli	-	Amoxicillin/Clavulanate	8	4.66667	10.25	<=8	S	8	S	1	0	0	0
6	E. coli	-	Cefepime	8	6.5	10.25	<=2	S	<=0.12	S	1	0	0	0
6	E. coli	-	Cefotaxime	8	6	10.25	<=1	S	<=0.25	S	1	0	0	0
6	E. coli	-	Ceftazidime	8	5.5	10.25	<=4	S	<=0.12	S	1	0	0	0
6	E. coli	-	Ciprofloxacin	8	4.66667	10.25	>2	R	>=4	R	1	0	0	0
6	E. coli	-	Ertapenem	8	6.5	10.25	<=0.25	S	<=0.12	S	1	0	0	0
6	E. coli	-	Gentamicin	8	4.66667	10.25	>8	R	>=16	R	1	0	0	0
6	E. coli	-	Imipenem	8	6.5	10.25	<=1	S	<=0.25	S	1	0	0	0
6	E. coli	-	Piperacillin/Tazobactam	8	8	10.25	<=2	S	<=4	S	1	0	0	0
7	A. baumannii complex	-	Ceftazidime	6.5	3.5	7.95	>16	R	>=64	R	1	0	0	0
7	A. baumannii complex	-	Imipenem	6.5	6.5	7.95	>8	R	>=16	R	1	0	0	0
7	A. baumannii complex	-	Meropenem	6.5	6.5	7.95	>8	R	>=16	R	1	0	0	0
7	A. baumannii complex	-	Cefotaxime	6.5	3.5	7.95	>32	R	>=64	R	1	0	0	0
8	E. coli	-	Amoxicillin/Clavulanate	8	4.5	9.36667	<=8	S	<=2	S	1	0	0	0
8	E. coli	-	Cefepime	8	6.5	9.36667	<=2	S	<=0.12	S	1	0	0	0
8	E. coli	-	Cefotaxime	8	6	9.36667	<=1	S	<=0.25	S	1	0	0	0
8	E. coli	-	Ceftazidime	8	5.5	9.36667	<=4	S	<=0.12	S	1	0	0	0
8	E. coli	-	Ciprofloxacin	8	5.5	9.36667	<=0.25	S	<=0.06	S	1	0	0	0
8	E. coli	-	Ertapenem	8	6.5	9.36667	<=0.25	S	<=0.12	S	1	0	0	0
8	E. coli	-	Gentamicin	8	4.5	9.36667	<=2	S	<=1	S	1	0	0	0
8	E. coli	-	Imipenem	8	6.5	9.36667	<=1	S	<=0.25	S	1	0	0	0
8	E. coli	-	Piperacillin/Tazobactam	8	8	9.36667	<=2	S	<=4	S	1	0	0	0
8	E. coli	-	Trimethoprim/Sulfamethoxazole	8	4.5	9.36667	<=2	S	<=1	S	1	0	0	0
9	K. pneumoniae	-	Amoxicillin/Clavulanate	8	6	9.3	<=8	S	<=2	S	1	0	0	0
9	K. pneumoniae	-	Cefepime	8	6	9.3	<=2	S	<=0.12	S	1	0	0	0
9	K. pneumoniae	-	Cefotaxime	8	8	9.3	<=1	S	<=0.25	S	1	0	0	0
9	K. pneumoniae	-	Ceftazidime	8	6	9.3	<=4	S	<=0.12	S	1	0	0	0
9	K. pneumoniae	-	Ciprofloxacin	8	6.5	9.3	<=0.25	S	<=0.06	S	1	0	0	0
9	K. pneumoniae	-	Ertapenem	8	6.5	9.3	<=0.25	S	<=0.12	S	1	0	0	0
9	K. pneumoniae	-	Gentamicin	8	6.5	9.3	<=2	S	<=1	S	1	0	0	0
9	K. pneumoniae	-	Imipenem	8	6.5	9.3	<=1	S	<=0.25	S	1	0	0	0
9	K. pneumoniae	-	Piperacillin/Tazobactam	8	6.5	9.3	<=2	S	<=4	S	1	0	0	0
9	K. pneumoniae	-	Trimethoprim/Sulfamethoxazole	8	6.5	9.3	<=2	S	<=1	S	1	0	0	0
10	K. pneumoniae	-	Amoxicillin/Clavulanate	8	6	11.6	<=8	S	8	S	1	0	0	0
10	K. pneumoniae	-	Cefepime	8	6	11.6	<=2	S	<=0.12	S	1	0	0	0
10	K. pneumoniae	-	Cefotaxime	8	8	11.6	<=1	S	<=0.25	S	1	0	0	0
10	K. pneumoniae	-	Ceftazidime	8	6	11.6	<=4	S	0.25	S	1	0	0	0
10	K. pneumoniae	-	Ciprofloxacin	8	6.5	11.6	<=0.25	S	0.12	S	1	0	0	0
10	K. pneumoniae	-	Ertapenem	8	6.5	11.6	<=0.25	S	<=0.12	S	1	0	0	0
10	K. pneumoniae	-	Gentamicin	8	6.5	11.6	<=2	S	<=1	S	1	0	0	0
10	K. pneumoniae	-	Imipenem	8	6.5	11.6	<=1	S	<=0.25	S	1	0	0	0
10	K. pneumoniae	-	Piperacillin/Tazobactam	8	6.5	11.6	8	S	8	S	1	0	0	0
10	K. pneumoniae	-	Trimethoprim/Sulfamethoxazole	8	6.5	11.6	<=2	S	<=1	S	1	0	0	0
11	E. coli	-	Amoxicillin/Clavulanate	8	4	8.06667	>16	R	>=32	R	1	0	0	0
11	E. coli	-	Cefepime	8	6.5	8.06667	<=2	S	<=0.12	S	1	0	0	0
11	E. coli	-	Cefotaxime	8	6	8.06667	<=1	S	1	S	1	0	0	0
11	E. coli	-	Ceftazidime	8	5.5	8.06667	<=4	S	8	I	0	0	0	1
11	E. coli	-	Ciprofloxacin	8	5.5	8.06667	<=0.25	S	0.5	I	0	0	0	1
11	E. coli	-	Ertapenem	8	6.5	8.06667	<=0.25	S	<=0.12	S	1	0	0	0
11	E. coli	-	Gentamicin	8	4.16667	8.06667	<=2	S	<=1	S	1	0	0	0
11	E. coli	-	Imipenem	8	6.5	8.06667	<=1	S	0.5	S	1	0	0	0
11	E. coli	-	Piperacillin/Tazobactam	8	8	8.06667	<=2	S	<=4	S	1	0	0	0
12	K. pneumoniae	CTX-M	Amoxicillin/Clavulanate	6.67	6	9.76667	16	I	16	I	1	0	0	0
12	K. pneumoniae	CTX-M	Cefepime	6.67	6	9.76667	>16	R	>=32	R	1	0	0	0
12	K. pneumoniae	CTX-M	Cefotaxime	6.67	6.66667	9.76667	>32	R	>=64	R	1	0	0	0
12	K. pneumoniae	CTX-M	Ceftazidime	6.67	6	9.76667	>16	R	32	R	1	0	0	0
12	K. pneumoniae	CTX-M	Ciprofloxacin	6.67	3.5	9.76667	>2	R	>=4	R	1	0	0	0
12	K. pneumoniae	CTX-M	Ertapenem	6.67	6.5	9.76667	<=0.25	S	<=0.12	S	1	0	0	0
12	K. pneumoniae	CTX-M	Gentamicin	6.67	5.33333	9.76667	>8	R	>=16	R	1	0	0	0
12	K. pneumoniae	CTX-M	Imipenem	6.67	6.5	9.76667	<=1	S	<=0.25	S	1	0	0	0
12	K. pneumoniae	CTX-M	Piperacillin/Tazobactam	6.67	6.5	9.76667	32	I=>R	32	R	1	0	0	0
12	K. pneumoniae	CTX-M	Trimethoprim/Sulfamethoxazole	6.67	5.16667	9.76667	>4	R	>=16	R	1	0	0	0
13	E. coli	-	Amoxicillin/Clavulanate	8	4	7.83333	<=8	S	<=2	S	1	0	0	0
13	E. coli	-	Cefepime	8	6.5	7.83333	<=2	S	<=0.12	S	1	0	0	0
13	E. coli	-	Cefotaxime	8	6	7.83333	<=1	S	<=0.25	S	1	0	0	0
13	E. coli	-	Ceftazidime	8	5.5	7.83333	<=4	S	<=0.12	S	1	0	0	0
13	E. coli	-	Ciprofloxacin	8	5.5	7.83333	<=0.25	S	<=0.06	S	1	0	0	0
13	E. coli	-	Ertapenem	8	6.5	7.83333	<=0.25	S	<=0.12	S	1	0	0	0
13	E. coli	-	Gentamicin	8	4.16667	7.83333	<=2	S	<=1	S	1	0	0	0
13	E. coli	-	Imipenem	8	6.5	7.83333	<=1	S	<=0.25	S	1	0	0	0
13	E. coli	-	Piperacillin/Tazobactam	8	8	7.83333	<=2	S	<=4	S	1	0	0	0
13	E. coli	-	Trimethoprim/Sulfamethoxazole	8	4	7.83333	<=2	S	<=1	S	1	0	0	0
14	E. coli	-	Amoxicillin/Clavulanate	8	4	10.1167	<=8	S	<=2	S	1	0	0	0
14	E. coli	-	Cefepime	8	6.5	10.1167	<=2	S	<=0.12	S	1	0	0	0
14	E. coli	-	Cefotaxime	8	6	10.1167	<=1	S	<=0.25	S	1	0	0	0
14	E. coli	-	Ceftazidime	8	5.5	10.1167	<=4	S	<=0.12	S	1	0	0	0
14	E. coli	-	Ciprofloxacin	8	5.5	10.1167	<=0.25	S	<=0.06	S	1	0	0	0
14	E. coli	-	Ertapenem	8	6.5	10.1167	<=0.25	S	<=0.12	S	1	0	0	0
14	E. coli	-	Gentamicin	8	4.16667	10.1167	<=2	S	<=1	S	1	0	0	0
14	E. coli	-	Imipenem	8	6.5	10.1167	<=1	S	<=0.25	S	1	0	0	0
14	E. coli	-	Piperacillin/Tazobactam	8	8	10.1167	<=2	S	<=4	S	1	0	0	0
14	E. coli	-	Trimethoprim/Sulfamethoxazole	8	4	10.1167	<=2	S	<=1	S	1	0	0	0
15	E. cloacae complex	-	Cefepime	8	6.5	14.9667	<=2	S	<=0.12	S	1	0	0	0
15	E. cloacae complex	-	Cefotaxime	8	6.5	14.9667	<=1	S	<=0.25	S	1	0	0	0
15	E. cloacae complex	-	Ceftazidime	8	6.5	14.9667	<=4	S	0.25	S	1	0	0	0
15	E. cloacae complex	-	Ciprofloxacin	8	6	14.9667	<=0.25	S	<=0.06	S	1	0	0	0
15	E. cloacae complex	-	Imipenem	8	6.5	14.9667	<=1	S	1	S	1	0	0	0
16	E. coli	-	Amoxicillin/Clavulanate	8	4	8.68333	<=8	S	4	S	1	0	0	0
16	E. coli	-	Cefepime	8	6.5	8.68333	<=2	S	<=0.12	S	1	0	0	0
16	E. coli	-	Cefotaxime	8	6	8.68333	<=1	S	<=0.25	S	1	0	0	0
16	E. coli	-	Ceftazidime	8	5.5	8.68333	<=4	S	<=0.12	S	1	0	0	0
16	E. coli	-	Ciprofloxacin	8	5.5	8.68333	<=0.25	S	<=0.06	S	1	0	0	0
16	E. coli	-	Ertapenem	8	6.5	8.68333	<=0.25	S	<=0.12	S	1	0	0	0
16	E. coli	-	Gentamicin	8	4.16667	8.68333	<=2	S	<=1	S	1	0	0	0
16	E. coli	-	Imipenem	8	6.5	8.68333	<=1	S	<=0.25	S	1	0	0	0
16	E. coli	-	Piperacillin/Tazobactam	8	8	8.68333	<=2	S	<=4	S	1	0	0	0
16	E. coli	-	Trimethoprim/Sulfamethoxazole	8	4	8.68333	<=2	S	<=1	S	1	0	0	0
17	E. coli	CTX-M, KPC	Amoxicillin/Clavulanate	8	4.16667	8.13333	>16	R	>=32	R	1	0	0	0
17	E. coli	CTX-M, KPC	Cefepime	8	6.16667	8.13333	>16	R	>=32	R	1	0	0	0
17	E. coli	CTX-M, KPC	Cefotaxime	8	4.16667	8.13333	>32	R	>=64	R	1	0	0	0
17	E. coli	CTX-M, KPC	Ceftazidime	8	5.5	8.13333	>16	R	32	R	1	0	0	0
17	E. coli	CTX-M, KPC	Ciprofloxacin	8	3.5	8.13333	>2	R	>=4	R	1	0	0	0
17	E. coli	CTX-M, KPC	Ertapenem	8	6.5	8.13333	1	I	2	R	0	0	0	1
17	E. coli	CTX-M, KPC	Gentamicin	8	4.16667	8.13333	>8	R	>=16	R	1	0	0	0
17	E. coli	CTX-M, KPC	Imipenem	8	6.5	8.13333	4	R	8	R	1	0	0	0
17	E. coli	CTX-M, KPC	Piperacillin/Tazobactam	8	8	8.13333	>64	R	>=128	R	1	0	0	0
17	E. coli	CTX-M, KPC	Trimethoprim/Sulfamethoxazole	8	4.16667	8.13333	<=2	S	<=1	S	1	0	0	0
18	E. coli	CTX-M	Cefepime	8	4.33333	8	>16	R	>=32	R	1	0	0	0
18	E. coli	CTX-M	Cefotaxime	8	4.33333	8	>32	R	>=64	R	1	0	0	0
18	E. coli	CTX-M	Ceftazidime	8	4.33333	8	>16	R	>=64	R	1	0	0	0
18	E. coli	CTX-M	Ciprofloxacin	8	4.33333	8	>2	R	>=4	R	1	0	0	0
18	E. coli	CTX-M	Ertapenem	8	6.5	8	<=0.25	S	<=0.12	S	1	0	0	0
18	E. coli	CTX-M	Gentamicin	8	4.33333	8	>8	R	>=16	R	1	0	0	0
18	E. coli	CTX-M	Imipenem	8	6.5	8	<=1	S	<=0.25	S	1	0	0	0
18	E. coli	CTX-M	Piperacillin/Tazobactam	8	8	8	16	I	8	S	0	0	0	1
19	P. aeruginosa	-	Ciprofloxacin	6.5	4.16667	0.466667	<=0.25	S	0.5	S	1	0	0	0
19	P. aeruginosa	-	Imipenem	6.5	6.5	0.466667	<=1	S	2	S	1	0	0	0
19	P. aeruginosa	-	Levofloxacin	6.5	6.5	0.466667	<=0.5	S	1	S	1	0	0	0
19	P. aeruginosa	-	Meropenem	6.5	6.5	0.466667	<=0.25	S	<=0.25	S	1	0	0	0
19	P. aeruginosa	-	Tobramycin	6.5	5.5	0.466667	<=2	S	<=1	S	1	0	0	0
20	E. coli	-	Amoxicillin/Clavulanate	8	4.16667	8.8	<=8	S	8	S	1	0	0	0
20	E. coli	-	Cefepime	8	6.5	8.8	<=2	S	<=0.12	S	1	0	0	0
20	E. coli	-	Cefotaxime	8	6	8.8	<=1	S	<=0.25	S	1	0	0	0
20	E. coli	-	Ceftazidime	8	5.5	8.8	<=4	S	<=0.12	S	1	0	0	0
20	E. coli	-	Ciprofloxacin	8	5.5	8.8	0.5	I	0.5	I	1	0	0	0
20	E. coli	-	Ertapenem	8	6.5	8.8	<=0.25	S	<=0.12	S	1	0	0	0
20	E. coli	-	Gentamicin	8	4.16667	8.8	<=2	S	<=1	S	1	0	0	0
20	E. coli	-	Imipenem	8	6.5	8.8	<=1	S	<=0.25	S	1	0	0	0
20	E. coli	-	Piperacillin/Tazobactam	8	8	8.8	<=2	S	<=4	S	1	0	0	0
21	P. aeruginosa	NDM	Ciprofloxacin	6.5	4.16667	12.3667	>2	R	>=4	R	1	0	0	0
21	P. aeruginosa	NDM	Imipenem	6.5	6.5	12.3667	>8	R	>=16	R	1	0	0	0
21	P. aeruginosa	NDM	Levofloxacin	6.5	6.5	12.3667	>4	R	>=8	R	1	0	0	0
21	P. aeruginosa	NDM	Meropenem	6.5	6.5	12.3667	>8	R	>=16	R	1	0	0	0
21	P. aeruginosa	NDM	Tobramycin	6.5	4.16667	12.3667	>8	R	>=16	R	1	0	0	0
22	K. pneumoniae	CTX-M, KPC	Amoxicillin/Clavulanate	6.5	6	10.9167	>16	R	>=32	R	1	0	0	0
22	K. pneumoniae	CTX-M, KPC	Cefepime	6.5	3.83333	10.9167	>16	R	>=32	R	1	0	0	0
22	K. pneumoniae	CTX-M, KPC	Cefotaxime	6.5	3.83333	10.9167	>32	R	>=64	R	1	0	0	0
22	K. pneumoniae	CTX-M, KPC	Ceftazidime	6.5	6	10.9167	>16	R	>=64	R	1	0	0	0
22	K. pneumoniae	CTX-M, KPC	Ciprofloxacin	6.5	3.83333	10.9167	>2	R	>=4	R	1	0	0	0
22	K. pneumoniae	CTX-M, KPC	Ertapenem	6.5	6.5	10.9167	>1	R	>=8	R	1	0	0	0
22	K. pneumoniae	CTX-M, KPC	Gentamicin	6.5	6.5	10.9167	>8	R	>=16	R	1	0	0	0
22	K. pneumoniae	CTX-M, KPC	Imipenem	6.5	6.5	10.9167	2	I	>=16	R	0	0	0	1
22	K. pneumoniae	CTX-M, KPC	Piperacillin/Tazobactam	6.5	6.5	10.9167	>64	R	>=128	R	1	0	0	0
22	K. pneumoniae	CTX-M, KPC	Trimethoprim/Sulfamethoxazole	6.5	6.5	10.9167	>4	R	>=16	R	1	0	0	0
23	E. coli	-	Amoxicillin/Clavulanate	8	4.16667	8.01667	<=8	S	<=2	S	1	0	0	0
23	E. coli	-	Cefepime	8	6.5	8.01667	<=2	S	<=0.12	S	1	0	0	0
23	E. coli	-	Cefotaxime	8	6	8.01667	<=1	S	<=0.25	S	1	0	0	0
23	E. coli	-	Ceftazidime	8	5.5	8.01667	<=4	S	<=0.12	S	1	0	0	0
23	E. coli	-	Ciprofloxacin	8	5.5	8.01667	<=0.25	S	<=0.06	S	1	0	0	0
23	E. coli	-	Ertapenem	8	6.5	8.01667	<=0.25	S	<=0.12	S	1	0	0	0
23	E. coli	-	Gentamicin	8	4.16667	8.01667	<=2	S	<=1	S	1	0	0	0
23	E. coli	-	Imipenem	8	6.5	8.01667	<=1	S	<=0.25	S	1	0	0	0
23	E. coli	-	Piperacillin/Tazobactam	8	8	8.01667	<=2	S	<=4	S	1	0	0	0
23	E. coli	-	Trimethoprim/Sulfamethoxazole	8	4.16667	8.01667	<=2	S	<=1	S	1	0	0	0
24	E. coli	CTX-M	Amoxicillin/Clavulanate	8.18	4.5	8.28333	<=8	S	16	I	0	0	0	1
24	E. coli	CTX-M	Cefepime	8.18	6.66667	8.28333	>16	R	>=32	R	1	0	0	0
24	E. coli	CTX-M	Cefotaxime	8.18	4.5	8.28333	>32	R	>=64	R	1	0	0	0
24	E. coli	CTX-M	Ceftazidime	8.18	5.5	8.28333	>16	R	32	R	1	0	0	0
24	E. coli	CTX-M	Ciprofloxacin	8.18	5.5	8.28333	>2	R	>=4	R	1	0	0	0
24	E. coli	CTX-M	Ertapenem	8.18	6.66667	8.28333	<=0.25	S	<=0.12	S	1	0	0	0
24	E. coli	CTX-M	Gentamicin	8.18	4.5	8.28333	>8	R	<=1	S	0	0	1	0
24	E. coli	CTX-M	Imipenem	8.18	6.66667	8.28333	<=1	S	<=0.25	S	1	0	0	0
24	E. coli	CTX-M	Piperacillin/Tazobactam	8.18	8.15	8.28333	<=2	S	8	S	1	0	0	0
25	E. coli	-	Amoxicillin/Clavulanate	8	4.33333	0.216667	<=8	S	8	S	1	0	0	0
25	E. coli	-	Cefepime	8	6.5	0.216667	<=2	S	<=0.12	S	1	0	0	0
25	E. coli	-	Cefotaxime	8	6	0.216667	<=1	S	<=0.25	S	1	0	0	0
25	E. coli	-	Ceftazidime	8	5.5	0.216667	<=4	S	<=0.12	S	1	0	0	0
25	E. coli	-	Ciprofloxacin	8	5.5	0.216667	>2	R	>=4	R	1	0	0	0
25	E. coli	-	Ertapenem	8	6.5	0.216667	<=0.25	S	<=0.12	S	1	0	0	0
25	E. coli	-	Gentamicin	8	4.33333	0.216667	<=2	S	<=1	S	1	0	0	0
25	E. coli	-	Imipenem	8	6.5	0.216667	<=1	S	<=0.25	S	1	0	0	0
25	E. coli	-	Piperacillin/Tazobactam	8	8	0.216667	<=2	S	<=4	S	1	0	0	0
26	P. mirabilis	CTX-M	Ertapenem	8	8	11.8667	<=0.25	S	<=0.12	S	1	0	0	0
26	P. mirabilis	CTX-M	Gentamicin	8	6.5	11.8667	>8	R	>=16	R	1	0	0	0
27	K. pneumoniae	-	Amoxicillin/Clavulanate	8	6	11.85	<=8	S	<=2	S	1	0	0	0
27	K. pneumoniae	-	Cefepime	8	6	11.85	<=2	S	<=0.12	S	1	0	0	0
27	K. pneumoniae	-	Cefotaxime	8	8	11.85	<=1	S	<=0.25	S	1	0	0	0
27	K. pneumoniae	-	Ceftazidime	8	6	11.85	<=4	S	<=0.12	S	1	0	0	0
27	K. pneumoniae	-	Ciprofloxacin	8	6.5	11.85	<=0.25	S	<=0.06	S	1	0	0	0
27	K. pneumoniae	-	Ertapenem	8	6.5	11.85	<=0.25	S	<=0.12	S	1	0	0	0
27	K. pneumoniae	-	Gentamicin	8	6.5	11.85	<=2	S	<=1	S	1	0	0	0
27	K. pneumoniae	-	Imipenem	8	6.5	11.85	<=1	S	<=0.25	S	1	0	0	0
27	K. pneumoniae	-	Piperacillin/Tazobactam	8	6.5	11.85	<=2	S	<=4	S	1	0	0	0
27	K. pneumoniae	-	Trimethoprim/Sulfamethoxazole	8	6.5	11.85	<=2	S	<=1	S	1	0	0	0
28	E. coli	CTX-M	Cefepime	8	6.5	8.9	>16	R	16	R	1	0	0	0
28	E. coli	CTX-M	Cefotaxime	8	5	8.9	>32	R	>=64	R	1	0	0	0
28	E. coli	CTX-M	Ceftazidime	8	5.5	8.9	<=4	S	2	S	1	0	0	0
28	E. coli	CTX-M	Ciprofloxacin	8	5.5	8.9	>2	R	>=4	R	1	0	0	0
28	E. coli	CTX-M	Ertapenem	8	6.5	8.9	<=0.25	S	<=0.12	S	1	0	0	0
28	E. coli	CTX-M	Gentamicin	8	4.5	8.9	>8	R	>=16	R	1	0	0	0
28	E. coli	CTX-M	Imipenem	8	6.5	8.9	<=1	S	<=0.25	S	1	0	0	0
28	E. coli	CTX-M	Piperacillin/Tazobactam	8	8	8.9	<=2	S	<=4	S	1	0	0	0
29	E. coli	CTX-M	Amoxicillin/Clavulanate	8	4.66667	9.86667	<=8	S	8	S	1	0	0	0
29	E. coli	CTX-M	Cefepime	8	6.5	9.86667	16	R	4	I	0	0	0	1
29	E. coli	CTX-M	Cefotaxime	8	6	9.86667	>32	R	>=64	R	1	0	0	0
29	E. coli	CTX-M	Ceftazidime	8	5.5	9.86667	<=4	S	8	I	0	0	0	1
29	E. coli	CTX-M	Ciprofloxacin	8	4.66667	9.86667	>2	R	>=4	R	1	0	0	0
29	E. coli	CTX-M	Ertapenem	8	6.5	9.86667	<=0.25	S	<=0.12	S	1	0	0	0
29	E. coli	CTX-M	Gentamicin	8	4.66667	9.86667	<=2	S	<=1	S	1	0	0	0
29	E. coli	CTX-M	Imipenem	8	6.5	9.86667	<=1	S	<=0.25	S	1	0	0	0
29	E. coli	CTX-M	Piperacillin/Tazobactam	8	8	9.86667	<=2	S	<=4	S	1	0	0	0
30	K. oxytoca	-	Amoxicillin/Clavulanate	8	6	9.21667	<=8	S	8	S	1	0	0	0
30	K. oxytoca	-	Cefepime	8	6	9.21667	<=2	S	<=0.12	S	1	0	0	0
30	K. oxytoca	-	Cefotaxime	8	8	9.21667	<=1	S	<=0.25	S	1	0	0	0
30	K. oxytoca	-	Ceftazidime	8	6	9.21667	<=4	S	<=0.12	S	1	0	0	0
30	K. oxytoca	-	Ciprofloxacin	8	6.5	9.21667	<=0.25	S	<=0.06	S	1	0	0	0
30	K. oxytoca	-	Gentamicin	8	6.5	9.21667	<=2	S	<=1	S	1	0	0	0
30	K. oxytoca	-	Imipenem	8	6.5	9.21667	<=1	S	<=0.25	S	1	0	0	0
31	E. coli	CTX-M, KPC	Amoxicillin/Clavulanate	8	4.5	9.88333	<=8	S	8	S	1	0	0	0
31	E. coli	CTX-M, KPC	Cefepime	8	6.5	9.88333	16	R	4	I	0	0	0	1
31	E. coli	CTX-M, KPC	Cefotaxime	8	6	9.88333	>32	R	>=64	R	1	0	0	0
31	E. coli	CTX-M, KPC	Ceftazidime	8	5.5	9.88333	<=4	S	32	R	0	1	0	0
31	E. coli	CTX-M, KPC	Ciprofloxacin	8	4.5	9.88333	>2	R	>=4	R	1	0	0	0
31	E. coli	CTX-M, KPC	Ertapenem	8	6.5	9.88333	1	I	<=0.12	S	0	0	0	1
31	E. coli	CTX-M, KPC	Gentamicin	8	4.5	9.88333	<=2	S	<=1	S	1	0	0	0
31	E. coli	CTX-M, KPC	Imipenem	8	6.5	9.88333	<=1	S	<=0.25	S	1	0	0	0
31	E. coli	CTX-M, KPC	Piperacillin/Tazobactam	8	8	9.88333	64	R	<=4	S	0	0	1	0
32	K. pneumoniae	-	Amoxicillin/Clavulanate	8	6	8.11667	<=8	S	<=2	S	1	0	0	0
32	K. pneumoniae	-	Cefepime	8	6	8.11667	<=2	S	<=0.12	S	1	0	0	0
32	K. pneumoniae	-	Cefotaxime	8	8	8.11667	<=1	S	<=0.25	S	1	0	0	0
32	K. pneumoniae	-	Ceftazidime	8	6	8.11667	<=4	S	<=0.12	S	1	0	0	0
32	K. pneumoniae	-	Ciprofloxacin	8	6.5	8.11667	<=0.25	S	<=0.06	S	1	0	0	0
32	K. pneumoniae	-	Ertapenem	8	6.5	8.11667	<=0.25	S	<=0.12	S	1	0	0	0
32	K. pneumoniae	-	Gentamicin	8	6.5	8.11667	<=2	S	<=1	S	1	0	0	0
32	K. pneumoniae	-	Imipenem	8	6.5	8.11667	<=1	S	<=0.25	S	1	0	0	0
32	K. pneumoniae	-	Piperacillin/Tazobactam	8	6.5	8.11667	<=2	S	<=4	S	1	0	0	0
32	K. pneumoniae	-	Trimethoprim/Sulfamethoxazole	8	6.5	8.11667	<=2	S	<=1	S	1	0	0	0
33	E. coli	-	Amoxicillin/Clavulanate	8	4.33333	9.81667	<=8	S	8	S	1	0	0	0
33	E. coli	-	Cefepime	8	6.5	9.81667	<=2	S	<=0.12	S	1	0	0	0
33	E. coli	-	Cefotaxime	8	6	9.81667	<=1	S	<=0.25	S	1	0	0	0
33	E. coli	-	Ceftazidime	8	5.5	9.81667	<=4	S	<=0.12	S	1	0	0	0
33	E. coli	-	Ciprofloxacin	8	4.33333	9.81667	>2	R	>=4	R	1	0	0	0
33	E. coli	-	Ertapenem	8	6.5	9.81667	<=0.25	S	<=0.12	S	1	0	0	0
33	E. coli	-	Gentamicin	8	4.33333	9.81667	>8	R	>=16	R	1	0	0	0
33	E. coli	-	Imipenem	8	6.5	9.81667	<=1	S	<=0.25	S	1	0	0	0
33	E. coli	-	Piperacillin/Tazobactam	8	8	9.81667	<=2	S	<=4	S	1	0	0	0
33	E. coli	-	Trimethoprim/Sulfamethoxazole	8	4.33333	9.81667	<=2	S	<=1	S	1	0	0	0
34	K. pneumoniae	-	Amoxicillin/Clavulanate	8	6	9.45	<=8	S	<=2	S	1	0	0	0
34	K. pneumoniae	-	Cefepime	8	6	9.45	<=2	S	<=0.12	S	1	0	0	0
34	K. pneumoniae	-	Cefotaxime	8	8	9.45	<=1	S	<=0.25	S	1	0	0	0
34	K. pneumoniae	-	Ceftazidime	8	6	9.45	<=4	S	<=0.12	S	1	0	0	0
34	K. pneumoniae	-	Ciprofloxacin	8	6.5	9.45	<=0.25	S	<=0.06	S	1	0	0	0
34	K. pneumoniae	-	Ertapenem	8	6.5	9.45	<=0.25	S	<=0.12	S	1	0	0	0
34	K. pneumoniae	-	Gentamicin	8	6.5	9.45	<=2	S	<=1	S	1	0	0	0
34	K. pneumoniae	-	Imipenem	8	6.5	9.45	<=1	S	<=0.25	S	1	0	0	0
34	K. pneumoniae	-	Piperacillin/Tazobactam	8	6.5	9.45	<=2	S	<=4	S	1	0	0	0
34	K. pneumoniae	-	Trimethoprim/Sulfamethoxazole	8	6.5	9.45	<=2	S	<=1	S	1	0	0	0
35	P. aeruginosa	-	Ciprofloxacin	6.45	5.16667	14.8333	<=0.25	S	<=0.06	S	1	0	0	0
35	P. aeruginosa	-	Levofloxacin	6.45	6.5	14.8333	<=0.5	S	0.5	S	1	0	0	0
35	P. aeruginosa	-	Meropenem	6.45	6.5	14.8333	<=0.25	S	0.5	S	1	0	0	0
35	P. aeruginosa	-	Tobramycin	6.45	5.5	14.8333	<=2	S	<=1	S	1	0	0	0
36	K. pneumoniae	-	Amoxicillin/Clavulanate	8	6	9.11667	<=8	S	<=2	S	1	0	0	0
36	K. pneumoniae	-	Cefepime	8	6	9.11667	<=2	S	<=0.12	S	1	0	0	0
36	K. pneumoniae	-	Cefotaxime	8	8	9.11667	<=1	S	<=0.25	S	1	0	0	0
36	K. pneumoniae	-	Ceftazidime	8	6	9.11667	<=4	S	<=0.12	S	1	0	0	0
36	K. pneumoniae	-	Ciprofloxacin	8	6.5	9.11667	<=0.25	S	<=0.06	S	1	0	0	0
36	K. pneumoniae	-	Ertapenem	8	6.5	9.11667	<=0.25	S	<=0.12	S	1	0	0	0
36	K. pneumoniae	-	Gentamicin	8	6.5	9.11667	<=2	S	<=1	S	1	0	0	0
36	K. pneumoniae	-	Imipenem	8	6.5	9.11667	<=1	S	<=0.25	S	1	0	0	0
36	K. pneumoniae	-	Piperacillin/Tazobactam	8	6.5	9.11667	<=2	S	<=4	S	1	0	0	0
36	K. pneumoniae	-	Trimethoprim/Sulfamethoxazole	8	6.5	9.11667	<=2	S	<=1	S	1	0	0	0
37	E. coli	CTX-M	Amoxicillin/Clavulanate	8	4.16667	10.5833	<=8	S	8	S	1	0	0	0
37	E. coli	CTX-M	Cefepime	8	6.5	10.5833	8	I	16	R	0	0	0	1
37	E. coli	CTX-M	Cefotaxime	8	5.66667	10.5833	>32	R	>=64	R	1	0	0	0
37	E. coli	CTX-M	Ceftazidime	8	5.5	10.5833	<=4	S	8	I	0	0	0	1
37	E. coli	CTX-M	Ciprofloxacin	8	5.5	10.5833	<=0.25	S	<=0.06	S	1	0	0	0
37	E. coli	CTX-M	Ertapenem	8	6.5	10.5833	<=0.25	S	<=0.12	S	1	0	0	0
37	E. coli	CTX-M	Gentamicin	8	4.16667	10.5833	<=2	S	<=1	S	1	0	0	0
37	E. coli	CTX-M	Imipenem	8	6.5	10.5833	<=1	S	<=0.25	S	1	0	0	0
37	E. coli	CTX-M	Piperacillin/Tazobactam	8	8	10.5833	<=2	S	<=4	S	1	0	0	0
37	E. coli	CTX-M	Trimethoprim/Sulfamethoxazole	8	4.16667	10.5833	<=2	S	<=1	S	1	0	0	0
38	E. coli	CTX-M	Amoxicillin/Clavulanate	8	4	9.58333	<=8	S	8	S	1	0	0	0
38	E. coli	CTX-M	Cefepime	8	6.5	9.58333	8	I	16	R	0	0	0	1
38	E. coli	CTX-M	Cefotaxime	8	6	9.58333	>32	R	>=64	R	1	0	0	0
38	E. coli	CTX-M	Ceftazidime	8	5.5	9.58333	<=4	S	0.5	S	1	0	0	0
38	E. coli	CTX-M	Ciprofloxacin	8	5.5	9.58333	<=0.25	S	0.5	I	0	0	0	1
38	E. coli	CTX-M	Ertapenem	8	6.5	9.58333	<=0.25	S	<=0.12	S	1	0	0	0
38	E. coli	CTX-M	Gentamicin	8	4.16667	9.58333	<=2	S	<=1	S	1	0	0	0
38	E. coli	CTX-M	Imipenem	8	6.5	9.58333	<=1	S	<=0.25	S	1	0	0	0
38	E. coli	CTX-M	Piperacillin/Tazobactam	8	8	9.58333	<=2	S	<=4	S	1	0	0	0
38	E. coli	CTX-M	Trimethoprim/Sulfamethoxazole	8	4	9.58333	<=2	S	<=1	S	1	0	0	0
39	K. pneumoniae	-	Amoxicillin/Clavulanate	8	6	9.1	<=8	S	<=2	S	1	0	0	0
39	K. pneumoniae	-	Cefepime	8	6	9.1	<=2	S	<=0.12	S	1	0	0	0
39	K. pneumoniae	-	Cefotaxime	8	8	9.1	<=1	S	<=0.25	S	1	0	0	0
39	K. pneumoniae	-	Ceftazidime	8	6	9.1	<=4	S	<=0.12	S	1	0	0	0
39	K. pneumoniae	-	Ciprofloxacin	8	6.5	9.1	<=0.25	S	<=0.06	S	1	0	0	0
39	K. pneumoniae	-	Ertapenem	8	6.5	9.1	<=0.25	S	<=0.12	S	1	0	0	0
39	K. pneumoniae	-	Gentamicin	8	6.5	9.1	<=2	S	<=1	S	1	0	0	0
39	K. pneumoniae	-	Imipenem	8	6.5	9.1	<=1	S	<=0.25	S	1	0	0	0
39	K. pneumoniae	-	Piperacillin/Tazobactam	8	6.5	9.1	<=2	S	<=4	S	1	0	0	0
39	K. pneumoniae	-	Trimethoprim/Sulfamethoxazole	8	6.5	9.1	<=2	S	<=1	S	1	0	0	0
40	E. coli	CTX-M	Amoxicillin/Clavulanate	8	4.33333	9.3	<=8	S	8	S	1	0	0	0
40	E. coli	CTX-M	Cefepime	8	6.5	9.3	8	I	2	S	0	0	0	1
40	E. coli	CTX-M	Cefotaxime	8	6	9.3	>32	R	>=64	R	1	0	0	0
40	E. coli	CTX-M	Ceftazidime	8	5.5	9.3	<=4	S	0.5	S	1	0	0	0
40	E. coli	CTX-M	Ciprofloxacin	8	5.5	9.3	0.5	I	1	R	0	0	0	1
40	E. coli	CTX-M	Ertapenem	8	6.5	9.3	<=0.25	S	<=0.12	S	1	0	0	0
40	E. coli	CTX-M	Gentamicin	8	4.33333	9.3	<=2	S	<=1	S	1	0	0	0
40	E. coli	CTX-M	Imipenem	8	6.5	9.3	<=1	S	<=0.25	S	1	0	0	0
40	E. coli	CTX-M	Piperacillin/Tazobactam	8	8	9.3	<=2	S	<=4	S	1	0	0	0
40	E. coli	CTX-M	Trimethoprim/Sulfamethoxazole	8	4.33333	9.3	<=2	S	<=1	S	1	0	0	0
41	E. coli	CTX-M	Amoxicillin/Clavulanate	8	4	8.83333	<=8	S	8	S	1	0	0	0
41	E. coli	CTX-M	Cefepime	8	6.5	8.83333	8	I	2	S	0	0	0	1
41	E. coli	CTX-M	Cefotaxime	8	5.66667	8.83333	>32	R	>=64	R	1	0	0	0
41	E. coli	CTX-M	Ceftazidime	8	5.5	8.83333	<=4	S	8	I	0	0	0	1
41	E. coli	CTX-M	Ciprofloxacin	8	5.5	8.83333	<=0.25	S	0.25	S	1	0	0	0
41	E. coli	CTX-M	Ertapenem	8	6.5	8.83333	<=0.25	S	<=0.12	S	1	0	0	0
41	E. coli	CTX-M	Gentamicin	8	4.16667	8.83333	<=2	S	<=1	S	1	0	0	0
41	E. coli	CTX-M	Imipenem	8	6.5	8.83333	<=1	S	<=0.25	S	1	0	0	0
41	E. coli	CTX-M	Piperacillin/Tazobactam	8	8	8.83333	<=2	S	<=4	S	1	0	0	0
42	K. pneumoniae	-	Amoxicillin/Clavulanate	8	6	11.0333	16	I	>=32	R	0	0	0	1
42	K. pneumoniae	-	Cefepime	8	6	11.0333	<=2	S	<=0.12	S	1	0	0	0
42	K. pneumoniae	-	Cefotaxime	8	8	11.0333	<=1	S	<=0.25	S	1	0	0	0
42	K. pneumoniae	-	Ceftazidime	8	6	11.0333	<=4	S	<=0.12	S	1	0	0	0
42	K. pneumoniae	-	Ciprofloxacin	8	6.5	11.0333	<=0.25	S	<=0.06	S	1	0	0	0
42	K. pneumoniae	-	Ertapenem	8	6.5	11.0333	<=0.25	S	<=0.12	S	1	0	0	0
42	K. pneumoniae	-	Gentamicin	8	6.5	11.0333	<=2	S	<=1	S	1	0	0	0
42	K. pneumoniae	-	Imipenem	8	6.5	11.0333	<=1	S	<=0.25	S	1	0	0	0
42	K. pneumoniae	-	Piperacillin/Tazobactam	8	6.5	11.0333	<=2	S	8	S	1	0	0	0
42	K. pneumoniae	-	Trimethoprim/Sulfamethoxazole	8	6.5	11.0333	>4	R	>=16	R	1	0	0	0
43	E. coli	CTX-M	Cefepime	8	5.83333	18.3	>16	R	16	R	1	0	0	0
43	E. coli	CTX-M	Cefotaxime	8	3.66667	18.3	>32	R	>=64	R	1	0	0	0
43	E. coli	CTX-M	Ceftazidime	8	5.5	18.3	<=4	S	4	S	1	0	0	0
43	E. coli	CTX-M	Ciprofloxacin	8	3.33333	18.3	>2	R	>=4	R	1	0	0	0
43	E. coli	CTX-M	Ertapenem	8	6.5	18.3	<=0.25	S	<=0.12	S	1	0	0	0
43	E. coli	CTX-M	Gentamicin	8	4.16667	18.3	<=2	S	<=1	S	1	0	0	0
43	E. coli	CTX-M	Imipenem	8	6.5	18.3	<=1	S	<=0.25	S	1	0	0	0
43	E. coli	CTX-M	Piperacillin/Tazobactam	8	8	18.3	<=2	S	<=4	S	1	0	0	0
43	E. coli	CTX-M	Trimethoprim/Sulfamethoxazole	8	4	18.3	<=2	S	<=1	S	1	0	0	0
44	E. coli	CTX-M	Amoxicillin/Clavulanate	9	4	10.7167	<=8	S	8	S	1	0	0	0
44	E. coli	CTX-M	Cefepime	9	6.5	10.7167	8	I	16	R	0	0	0	1
44	E. coli	CTX-M	Cefotaxime	9	5.5	10.7167	>32	R	>=64	R	1	0	0	0
44	E. coli	CTX-M	Ceftazidime	9	5.5	10.7167	<=4	S	8	I	0	0	0	1
44	E. coli	CTX-M	Ciprofloxacin	9	5.5	10.7167	0.5	I	1	R	0	0	0	1
44	E. coli	CTX-M	Ertapenem	9	6.5	10.7167	<=0.25	S	<=0.12	S	1	0	0	0
44	E. coli	CTX-M	Gentamicin	9	4.16667	10.7167	>8	R	>=16	R	1	0	0	0
44	E. coli	CTX-M	Imipenem	9	6.5	10.7167	<=1	S	<=0.25	S	1	0	0	0
44	E. coli	CTX-M	Piperacillin/Tazobactam	9	8	10.7167	<=2	S	<=4	S	1	0	0	0
45	E. coli	-	Amoxicillin/Clavulanate	8	4	12.6333	<=8	S	8	S	1	0	0	0
45	E. coli	-	Cefepime	8	6.5	12.6333	<=2	S	<=0.12	S	1	0	0	0
45	E. coli	-	Cefotaxime	8	6	12.6333	<=1	S	<=0.25	S	1	0	0	0
45	E. coli	-	Ceftazidime	8	5.5	12.6333	<=4	S	<=0.12	S	1	0	0	0
45	E. coli	-	Ciprofloxacin	8	3.16667	12.6333	>2	R	>=4	R	1	0	0	0
45	E. coli	-	Ertapenem	8	6.5	12.6333	<=0.25	S	<=0.12	S	1	0	0	0
45	E. coli	-	Gentamicin	8	4.16667	12.6333	<=2	S	<=1	S	1	0	0	0
45	E. coli	-	Imipenem	8	6.5	12.6333	<=1	S	<=0.25	S	1	0	0	0
45	E. coli	-	Piperacillin/Tazobactam	8	8	12.6333	<=2	S	<=4	S	1	0	0	0
46	E. coli	CTX-M	Cefepime	8	3.16667	14.5667	>16	R	>=32	R	1	0	0	0
46	E. coli	CTX-M	Cefotaxime	8	3.16667	14.5667	>32	R	>=64	R	1	0	0	0
46	E. coli	CTX-M	Ceftazidime	8	3.16667	14.5667	>16	R	>=64	R	1	0	0	0
46	E. coli	CTX-M	Ciprofloxacin	8	3.16667	14.5667	>2	R	>=4	R	1	0	0	0
46	E. coli	CTX-M	Ertapenem	8	6.5	14.5667	<=0.25	S	<=0.12	S	1	0	0	0
46	E. coli	CTX-M	Gentamicin	8	4.16667	14.5667	<=2	S	<=1	S	1	0	0	0
46	E. coli	CTX-M	Imipenem	8	6.5	14.5667	<=1	S	<=0.25	S	1	0	0	0
46	E. coli	CTX-M	Trimethoprim/Sulfamethoxazole	8	4	14.5667	<=2	S	<=1	S	1	0	0	0
47	A. baumannii complex	-	Meropenem	8	6.5	13.7167	>8	R	>=16	R	1	0	0	0
47	A. baumannii complex	-	Ceftazidime	8	3.66667	13.7167	>16	R	>=64	R	1	0	0	0
47	A. baumannii complex	-	Imipenem	8	6.5	13.7167	>8	R	>=16	R	1	0	0	0
47	A. baumannii complex	-	Cefotaxime	8	3.66667	13.7167	>32	R	>=64	R	1	0	0	0
48	K. pneumoniae	CTX-M	Amoxicillin/Clavulanate	6.5	6	8.5	16	I	>=32	R	0	0	0	1
48	K. pneumoniae	CTX-M	Cefepime	6.5	6	8.5	>16	R	>=32	R	1	0	0	0
48	K. pneumoniae	CTX-M	Cefotaxime	6.5	3.16667	8.5	>32	R	>=64	R	1	0	0	0
48	K. pneumoniae	CTX-M	Ceftazidime	6.5	6	8.5	16	R	32	R	1	0	0	0
48	K. pneumoniae	CTX-M	Ciprofloxacin	6.5	6.5	8.5	1	R	0.12	S	0	0	1	0
48	K. pneumoniae	CTX-M	Ertapenem	6.5	6.5	8.5	<=0.25	S	<=0.12	S	1	0	0	0
48	K. pneumoniae	CTX-M	Gentamicin	6.5	6.33333	8.5	>8	R	>=16	R	1	0	0	0
48	K. pneumoniae	CTX-M	Imipenem	6.5	6.5	8.5	<=1	S	<=0.25	S	1	0	0	0
48	K. pneumoniae	CTX-M	Piperacillin/Tazobactam	6.5	6.5	8.5	16	I	16	I	1	0	0	0
48	K. pneumoniae	CTX-M	Trimethoprim/Sulfamethoxazole	6.5	6.5	8.5	>4	R	<=1	S	0	0	1	0
49	E. coli	CTX-M	Cefepime	8	6.5	8.56667	>16	R	>=32	R	1	0	0	0
49	E. coli	CTX-M	Cefotaxime	8	3.33333	8.56667	>32	R	>=64	R	1	0	0	0
49	E. coli	CTX-M	Ceftazidime	8	5.5	8.56667	16	R	8	I	0	0	0	1
49	E. coli	CTX-M	Ciprofloxacin	8	3.33333	8.56667	>2	R	>=4	R	1	0	0	0
49	E. coli	CTX-M	Ertapenem	8	6.5	8.56667	>1	R	1	I	0	0	0	1
49	E. coli	CTX-M	Imipenem	8	6.5	8.56667	<=1	S	<=0.25	S	1	0	0	0
49	E. coli	CTX-M	Piperacillin/Tazobactam	8	8	8.56667	64	R	>=128	R	1	0	0	0
49	E. coli	CTX-M	Trimethoprim/Sulfamethoxazole	8	4	8.56667	<=2	S	<=1	S	1	0	0	0
50	K. pneumoniae	-	Amoxicillin/Clavulanate	8	6	9.3	<=8	S	<=2	S	1	0	0	0
50	K. pneumoniae	-	Cefepime	8	6	9.3	<=2	S	<=0.12	S	1	0	0	0
50	K. pneumoniae	-	Cefotaxime	8	8	9.3	<=1	S	<=0.25	S	1	0	0	0
50	K. pneumoniae	-	Ceftazidime	8	6	9.3	<=4	S	<=0.12	S	1	0	0	0
50	K. pneumoniae	-	Ciprofloxacin	8	6.5	9.3	<=0.25	S	<=0.06	S	1	0	0	0
50	K. pneumoniae	-	Ertapenem	8	6.5	9.3	<=0.25	S	<=0.12	S	1	0	0	0
50	K. pneumoniae	-	Gentamicin	8	6.5	9.3	<=2	S	<=1	S	1	0	0	0
50	K. pneumoniae	-	Imipenem	8	6.5	9.3	<=1	S	<=0.25	S	1	0	0	0
50	K. pneumoniae	-	Piperacillin/Tazobactam	8	6.5	9.3	<=2	S	<=4	S	1	0	0	0
50	K. pneumoniae	-	Trimethoprim/Sulfamethoxazole	8	6.5	9.3	<=2	S	<=1	S	1	0	0	0
51	E. coli	CTX-M	Amoxicillin/Clavulanate	8	4	11.7667	<=8	S	4	S	1	0	0	0
51	E. coli	CTX-M	Cefepime	8	6.5	11.7667	16	R	16	R	1	0	0	0
51	E. coli	CTX-M	Cefotaxime	8	5	11.7667	>32	R	>=64	R	1	0	0	0
51	E. coli	CTX-M	Ceftazidime	8	5.5	11.7667	<=4	S	4	S	1	0	0	0
51	E. coli	CTX-M	Ciprofloxacin	8	3.83333	11.7667	>2	R	>=4	R	1	0	0	0
51	E. coli	CTX-M	Ertapenem	8	6.5	11.7667	<=0.25	S	<=0.12	S	1	0	0	0
51	E. coli	CTX-M	Gentamicin	8	4.16667	11.7667	<=2	S	<=1	S	1	0	0	0
51	E. coli	CTX-M	Imipenem	8	6.5	11.7667	<=1	S	<=0.25	S	1	0	0	0
51	E. coli	CTX-M	Piperacillin/Tazobactam	8	8	11.7667	<=2	S	<=4	S	1	0	0	0
52	E. coli	-	Amoxicillin/Clavulanate	8	4	8.1	>16	R	>=32	R	1	0	0	0
52	E. coli	-	Cefepime	8	6.5	8.1	<=2	S	<=0.12	S	1	0	0	0
52	E. coli	-	Cefotaxime	8	6	8.1	<=1	S	1	S	1	0	0	0
52	E. coli	-	Ceftazidime	8	5.5	8.1	<=4	S	4	S	1	0	0	0
52	E. coli	-	Ciprofloxacin	8	5.5	8.1	0.5	I	1	R	0	0	0	1
52	E. coli	-	Ertapenem	8	6.5	8.1	<=0.25	S	<=0.12	S	1	0	0	0
52	E. coli	-	Gentamicin	8	4.16667	8.1	<=2	S	<=1	S	1	0	0	0
52	E. coli	-	Imipenem	8	6.5	8.1	<=1	S	0.5	S	1	0	0	0
52	E. coli	-	Piperacillin/Tazobactam	8	8	8.1	<=2	S	<=4	S	1	0	0	0
53	E. coli	-	Amoxicillin/Clavulanate	8	4	8.76667	<=8	S	8	S	1	0	0	0
53	E. coli	-	Cefepime	8	6.5	8.76667	<=2	S	<=0.12	S	1	0	0	0
53	E. coli	-	Cefotaxime	8	6	8.76667	<=1	S	<=0.25	S	1	0	0	0
53	E. coli	-	Ceftazidime	8	5.5	8.76667	<=4	S	<=0.12	S	1	0	0	0
53	E. coli	-	Ciprofloxacin	8	3.33333	8.76667	>2	R	>=4	R	1	0	0	0
53	E. coli	-	Ertapenem	8	6.5	8.76667	<=0.25	S	<=0.12	S	1	0	0	0
53	E. coli	-	Gentamicin	8	4.16667	8.76667	>8	R	>=16	R	1	0	0	0
53	E. coli	-	Imipenem	8	6.5	8.76667	<=1	S	<=0.25	S	1	0	0	0
53	E. coli	-	Piperacillin/Tazobactam	8	8	8.76667	<=2	S	<=4	S	1	0	0	0
54	K. pneumoniae	-	Amoxicillin/Clavulanate	8	6	8.8	<=8	S	<=2	S	1	0	0	0
54	K. pneumoniae	-	Cefepime	8	6	8.8	<=2	S	<=0.12	S	1	0	0	0
54	K. pneumoniae	-	Cefotaxime	8	8	8.8	<=1	S	<=0.25	S	1	0	0	0
54	K. pneumoniae	-	Ceftazidime	8	6	8.8	<=4	S	<=0.12	S	1	0	0	0
54	K. pneumoniae	-	Ciprofloxacin	8	6.5	8.8	<=0.25	S	<=0.06	S	1	0	0	0
54	K. pneumoniae	-	Ertapenem	8	6.5	8.8	<=0.25	S	<=0.12	S	1	0	0	0
54	K. pneumoniae	-	Gentamicin	8	6.5	8.8	<=2	S	<=1	S	1	0	0	0
54	K. pneumoniae	-	Imipenem	8	6.5	8.8	<=1	S	<=0.25	S	1	0	0	0
54	K. pneumoniae	-	Piperacillin/Tazobactam	8	6.5	8.8	<=2	S	<=4	S	1	0	0	0
54	K. pneumoniae	-	Trimethoprim/Sulfamethoxazole	8	6.5	8.8	<=2	S	<=1	S	1	0	0	0
55	E. coli	-	Amoxicillin/Clavulanate	8	4	10.5333	<=8	S	8	S	1	0	0	0
55	E. coli	-	Cefepime	8	6.5	10.5333	<=2	S	<=0.12	S	1	0	0	0
55	E. coli	-	Cefotaxime	8	6	10.5333	<=1	S	<=0.25	S	1	0	0	0
55	E. coli	-	Ceftazidime	8	5.5	10.5333	<=4	S	<=0.12	S	1	0	0	0
55	E. coli	-	Ciprofloxacin	8	4	10.5333	>2	R	>=4	R	1	0	0	0
55	E. coli	-	Ertapenem	8	6.5	10.5333	<=0.25	S	<=0.12	S	1	0	0	0
55	E. coli	-	Gentamicin	8	4.16667	10.5333	>8	R	>=16	R	1	0	0	0
55	E. coli	-	Imipenem	8	6.5	10.5333	<=1	S	<=0.25	S	1	0	0	0
55	E. coli	-	Piperacillin/Tazobactam	8	8	10.5333	<=2	S	<=4	S	1	0	0	0
56	E. coli	-	Amoxicillin/Clavulanate	8	3.33333	14.8667	>16	R	>=32	R	1	0	0	0
56	E. coli	-	Cefepime	8	6.5	14.8667	<=2	S	<=0.12	S	1	0	0	0
56	E. coli	-	Cefotaxime	8	6	14.8667	<=1	S	1	S	1	0	0	0
56	E. coli	-	Ceftazidime	8	5.5	14.8667	<=4	S	4	S	1	0	0	0
56	E. coli	-	Ciprofloxacin	8	5.5	14.8667	<=0.25	S	<=0.06	S	1	0	0	0
56	E. coli	-	Ertapenem	8	6.5	14.8667	<=0.25	S	<=0.12	S	1	0	0	0
56	E. coli	-	Gentamicin	8	4.16667	14.8667	<=2	S	<=1	S	1	0	0	0
56	E. coli	-	Imipenem	8	6.5	14.8667	<=1	S	<=0.25	S	1	0	0	0
56	E. coli	-	Piperacillin/Tazobactam	8	8	14.8667	16	I	>=128	R	0	0	0	1
56	E. coli	-	Trimethoprim/Sulfamethoxazole	8	4	14.8667	<=2	S	<=1	S	1	0	0	0
57	E. coli	-	Amoxicillin/Clavulanate	8	4.16667	8.55	<=8	S	8	S	1	0	0	0
57	E. coli	-	Cefepime	8	6.5	8.55	<=2	S	<=0.12	S	1	0	0	0
57	E. coli	-	Cefotaxime	8	6	8.55	<=1	S	<=0.25	S	1	0	0	0
57	E. coli	-	Ceftazidime	8	5.5	8.55	<=4	S	<=0.12	S	1	0	0	0
57	E. coli	-	Ciprofloxacin	8	4.16667	8.55	>2	R	>=4	R	1	0	0	0
57	E. coli	-	Ertapenem	8	6.5	8.55	<=0.25	S	<=0.12	S	1	0	0	0
57	E. coli	-	Gentamicin	8	4.16667	8.55	>8	R	>=16	R	1	0	0	0
57	E. coli	-	Imipenem	8	6.5	8.55	<=1	S	<=0.25	S	1	0	0	0
57	E. coli	-	Piperacillin/Tazobactam	8	8	8.55	<=2	S	<=4	S	1	0	0	0
58	P. aeruginosa	-	Ciprofloxacin	6.5	4.33333	12.4833	<=0.25	S	0.5	S	1	0	0	0
58	P. aeruginosa	-	Levofloxacin	6.5	6.5	12.4833	<=0.5	S	1	S	1	0	0	0
58	P. aeruginosa	-	Meropenem	6.5	6.5	12.4833	<=0.25	S	<=0.25	S	1	0	0	0
58	P. aeruginosa	-	Tobramycin	6.5	5.5	12.4833	<=2	S	<=1	S	1	0	0	0
59	E. coli	-	Amoxicillin/Clavulanate	8	4	9.56667	<=8	S	4	S	1	0	0	0
59	E. coli	-	Cefepime	8	6.5	9.56667	<=2	S	<=0.12	S	1	0	0	0
59	E. coli	-	Cefotaxime	8	6	9.56667	<=1	S	<=0.25	S	1	0	0	0
59	E. coli	-	Ceftazidime	8	5.5	9.56667	<=4	S	<=0.12	S	1	0	0	0
59	E. coli	-	Ciprofloxacin	8	5.5	9.56667	<=0.25	S	<=0.06	S	1	0	0	0
59	E. coli	-	Ertapenem	8	6.5	9.56667	<=0.25	S	<=0.12	S	1	0	0	0
59	E. coli	-	Gentamicin	8	4.16667	9.56667	<=2	S	<=1	S	1	0	0	0
59	E. coli	-	Imipenem	8	6.5	9.56667	<=1	S	<=0.25	S	1	0	0	0
59	E. coli	-	Piperacillin/Tazobactam	8	8	9.56667	<=2	S	<=4	S	1	0	0	0
59	E. coli	-	Trimethoprim/Sulfamethoxazole	8	4	9.56667	<=2	S	<=1	S	1	0	0	0
60	K. pneumoniae	-	Ceftazidime	8	6	9.01667	<=4	S	<=0.12	S	1	0	0	0
60	K. pneumoniae	-	Amoxicillin/Clavulanate	8	6	9.01667	<=8	S	<=2	S	1	0	0	0
60	K. pneumoniae	-	Cefepime	8	6	9.01667	<=2	S	<=0.12	S	1	0	0	0
60	K. pneumoniae	-	Cefotaxime	8	8	9.01667	<=1	S	<=0.25	S	1	0	0	0
60	K. pneumoniae	-	Ciprofloxacin	8	6.5	9.01667	<=0.25	S	<=0.06	S	1	0	0	0
60	K. pneumoniae	-	Ertapenem	8	6.5	9.01667	<=0.25	S	<=0.12	S	1	0	0	0
60	K. pneumoniae	-	Gentamicin	8	6.5	9.01667	<=2	S	<=1	S	1	0	0	0
60	K. pneumoniae	-	Imipenem	8	6.5	9.01667	<=1	S	<=0.25	S	1	0	0	0
60	K. pneumoniae	-	Piperacillin/Tazobactam	8	6.5	9.01667	<=2	S	<=4	S	1	0	0	0
60	K. pneumoniae	-	Trimethoprim/Sulfamethoxazole	8	6.5	9.01667	<=2	S	<=1	S	1	0	0	0
61	E. coli	-	Amoxicillin/Clavulanate	8	4	10.7333	>16	R	>=32	R	1	0	0	0
61	E. coli	-	Cefepime	8	6.5	10.7333	<=2	S	<=0.12	S	1	0	0	0
61	E. coli	-	Cefotaxime	8	6	10.7333	<=1	S	1	S	1	0	0	0
61	E. coli	-	Ceftazidime	8	5.5	10.7333	<=4	S	4	S	1	0	0	0
61	E. coli	-	Ciprofloxacin	8	5.5	10.7333	0.5	I	0.5	I	1	0	0	0
61	E. coli	-	Ertapenem	8	6.5	10.7333	<=0.25	S	<=0.12	S	1	0	0	0
61	E. coli	-	Gentamicin	8	4.16667	10.7333	<=2	S	<=1	S	1	0	0	0
61	E. coli	-	Imipenem	8	6.5	10.7333	<=1	S	0.5	S	1	0	0	0
61	E. coli	-	Piperacillin/Tazobactam	8	8	10.7333	<=2	S	<=4	S	1	0	0	0
62	K. pneumoniae	CTX-M, KPC	Amoxicillin/Clavulanate	8	6	9.25	>16	R	>=32	R	1	0	0	0
62	K. pneumoniae	CTX-M, KPC	Cefepime	8	6	9.25	>16	R	>=32	R	1	0	0	0
62	K. pneumoniae	CTX-M, KPC	Cefotaxime	8	8	9.25	>32	R	>=64	R	1	0	0	0
62	K. pneumoniae	CTX-M, KPC	Ceftazidime	8	3.66667	9.25	>16	R	>=64	R	1	0	0	0
62	K. pneumoniae	CTX-M, KPC	Ciprofloxacin	8	3.33333	9.25	>2	R	>=4	R	1	0	0	0
62	K. pneumoniae	CTX-M, KPC	Ertapenem	8	6.33333	9.25	>1	R	>=8	R	1	0	0	0
62	K. pneumoniae	CTX-M, KPC	Gentamicin	8	6.5	9.25	>8	R	>=16	R	1	0	0	0
62	K. pneumoniae	CTX-M, KPC	Imipenem	8	6.5	9.25	>8	R	>=16	R	1	0	0	0
62	K. pneumoniae	CTX-M, KPC	Piperacillin/Tazobactam	8	6.5	9.25	>64	R	>=128	R	1	0	0	0
62	K. pneumoniae	CTX-M, KPC	Trimethoprim/Sulfamethoxazole	8	6.5	9.25	>4	R	>=16	R	1	0	0	0
63	K. pneumoniae	-	Amoxicillin/Clavulanate	8	6	9.01667	<=8	S	<=2	S	1	0	0	0
63	K. pneumoniae	-	Cefepime	8	6	9.01667	<=2	S	<=0.12	S	1	0	0	0
63	K. pneumoniae	-	Cefotaxime	8	8	9.01667	<=1	S	<=0.25	S	1	0	0	0
63	K. pneumoniae	-	Ceftazidime	8	6	9.01667	<=4	S	<=0.12	S	1	0	0	0
63	K. pneumoniae	-	Ciprofloxacin	8	6.5	9.01667	<=0.25	S	<=0.06	S	1	0	0	0
63	K. pneumoniae	-	Ertapenem	8	6.5	9.01667	<=0.25	S	<=0.12	S	1	0	0	0
63	K. pneumoniae	-	Gentamicin	8	6.5	9.01667	<=2	S	<=1	S	1	0	0	0
63	K. pneumoniae	-	Imipenem	8	6.5	9.01667	<=1	S	<=0.25	S	1	0	0	0
63	K. pneumoniae	-	Piperacillin/Tazobactam	8	6.5	9.01667	<=2	S	<=4	S	1	0	0	0
63	K. pneumoniae	-	Trimethoprim/Sulfamethoxazole	8	6.5	9.01667	<=2	S	<=1	S	1	0	0	0
64	K. pneumoniae	-	Amoxicillin/Clavulanate	8	6	11	<=8	S	<=2	S	1	0	0	0
64	K. pneumoniae	-	Cefepime	8	6	11	<=2	S	<=0.12	S	1	0	0	0
64	K. pneumoniae	-	Cefotaxime	8	8	11	<=1	S	<=0.25	S	1	0	0	0
64	K. pneumoniae	-	Ceftazidime	8	6	11	<=4	S	<=0.12	S	1	0	0	0
64	K. pneumoniae	-	Ciprofloxacin	8	6.5	11	<=0.25	S	<=0.06	S	1	0	0	0
64	K. pneumoniae	-	Ertapenem	8	6.5	11	<=0.25	S	<=0.12	S	1	0	0	0
64	K. pneumoniae	-	Gentamicin	8	6.5	11	<=2	S	<=1	S	1	0	0	0
64	K. pneumoniae	-	Imipenem	8	6.5	11	<=1	S	<=0.25	S	1	0	0	0
64	K. pneumoniae	-	Piperacillin/Tazobactam	8	6.5	11	<=2	S	<=4	S	1	0	0	0
64	K. pneumoniae	-	Trimethoprim/Sulfamethoxazole	8	6.5	11	<=2	S	<=1	S	1	0	0	0
65	E. coli	-	Amoxicillin/Clavulanate	8	4.16667	8.55	<=8	S	8	S	1	0	0	0
65	E. coli	-	Cefepime	8	6.5	8.55	<=2	S	<=0.12	S	1	0	0	0
65	E. coli	-	Cefotaxime	8	6	8.55	<=1	S	<=0.25	S	1	0	0	0
65	E. coli	-	Ceftazidime	8	5.5	8.55	<=4	S	<=0.12	S	1	0	0	0
65	E. coli	-	Ciprofloxacin	8	4.16667	8.55	>2	R	>=4	R	1	0	0	0
65	E. coli	-	Ertapenem	8	6.5	8.55	<=0.25	S	<=0.12	S	1	0	0	0
65	E. coli	-	Gentamicin	8	4.16667	8.55	<=2	S	<=1	S	1	0	0	0
65	E. coli	-	Imipenem	8	6.5	8.55	<=1	S	<=0.25	S	1	0	0	0
65	E. coli	-	Piperacillin/Tazobactam	8	8	8.55	<=2	S	<=4	S	1	0	0	0
66	K. pneumoniae	-	Amoxicillin/Clavulanate	7.97	6	13.1667	>16	R	>=32	R	1	0	0	0
66	K. pneumoniae	-	Cefepime	7.97	6	13.1667	<=2	S	<=0.12	S	1	0	0	0
66	K. pneumoniae	-	Cefotaxime	7.97	8	13.1667	>32	R	32	R	1	0	0	0
66	K. pneumoniae	-	Ceftazidime	7.97	6	13.1667	>16	R	>=64	R	1	0	0	0
66	K. pneumoniae	-	Ciprofloxacin	7.97	3.33333	13.1667	>2	R	>=4	R	1	0	0	0
66	K. pneumoniae	-	Gentamicin	7.97	6.5	13.1667	<=2	S	<=1	S	1	0	0	0
66	K. pneumoniae	-	Imipenem	7.97	6.5	13.1667	<=1	S	0.5	S	1	0	0	0
66	K. pneumoniae	-	Piperacillin/Tazobactam	7.97	6.5	13.1667	32	R	64	R	1	0	0	0
66	K. pneumoniae	-	Trimethoprim/Sulfamethoxazole	7.97	6.5	13.1667	>4	R	>=16	R	1	0	0	0
67	E. coli	-	Amoxicillin/Clavulanate	8	4	11.2167	<=8	S	4	S	1	0	0	0
67	E. coli	-	Cefepime	8	6.5	11.2167	<=2	S	<=0.12	S	1	0	0	0
67	E. coli	-	Cefotaxime	8	6	11.2167	<=1	S	<=0.25	S	1	0	0	0
67	E. coli	-	Ceftazidime	8	5.5	11.2167	<=4	S	<=0.12	S	1	0	0	0
67	E. coli	-	Ciprofloxacin	8	5.5	11.2167	<=0.25	S	<=0.06	S	1	0	0	0
67	E. coli	-	Ertapenem	8	6.5	11.2167	<=0.25	S	<=0.12	S	1	0	0	0
67	E. coli	-	Gentamicin	8	4.16667	11.2167	<=2	S	<=1	S	1	0	0	0
67	E. coli	-	Imipenem	8	6.5	11.2167	<=1	S	<=0.25	S	1	0	0	0
67	E. coli	-	Piperacillin/Tazobactam	8	8	11.2167	<=2	S	<=4	S	1	0	0	0
67	E. coli	-	Trimethoprim/Sulfamethoxazole	8	4	11.2167	<=2	S	<=1	S	1	0	0	0
68	E. coli	-	Amoxicillin/Clavulanate	8	4	12.4167	>16	R	>=32	R	1	0	0	0
68	E. coli	-	Cefepime	8	6.5	12.4167	<=2	S	1	S	1	0	0	0
68	E. coli	-	Cefotaxime	8	6	12.4167	>32	R	>=64	R	1	0	0	0
68	E. coli	-	Ceftazidime	8	5.33333	12.4167	>16	R	>=64	R	1	0	0	0
68	E. coli	-	Ciprofloxacin	8	3.33333	12.4167	>2	R	>=4	R	1	0	0	0
68	E. coli	-	Ertapenem	8	6.5	12.4167	<=0.25	S	<=0.12	S	1	0	0	0
68	E. coli	-	Gentamicin	8	4.16667	12.4167	<=2	S	<=1	S	1	0	0	0
68	E. coli	-	Imipenem	8	6.5	12.4167	<=1	S	<=0.25	S	1	0	0	0
68	E. coli	-	Piperacillin/Tazobactam	8	8	12.4167	16	I	64	R	0	0	0	1
68	E. coli	-	Trimethoprim/Sulfamethoxazole	8	4	12.4167	<=2	S	<=1	S	1	0	0	0
69	E. coli	CTX-M	Amoxicillin/Clavulanate	8	4	10.95	<=8	S	8	S	1	0	0	0
69	E. coli	CTX-M	Cefepime	8	6.5	10.95	>16	R	16	R	1	0	0	0
69	E. coli	CTX-M	Cefotaxime	8	4.83333	10.95	>32	R	>=64	R	1	0	0	0
69	E. coli	CTX-M	Ceftazidime	8	5.5	10.95	16	R	8	I	0	0	0	1
69	E. coli	CTX-M	Ciprofloxacin	8	3.16667	10.95	>2	R	>=4	R	1	0	0	0
69	E. coli	CTX-M	Ertapenem	8	6.5	10.95	<=0.25	S	<=0.12	S	1	0	0	0
69	E. coli	CTX-M	Gentamicin	8	4.16667	10.95	<=2	S	<=1	S	1	0	0	0
69	E. coli	CTX-M	Imipenem	8	6.5	10.95	<=1	S	<=0.25	S	1	0	0	0
69	E. coli	CTX-M	Piperacillin/Tazobactam	8	8	10.95	<=2	S	<=4	S	1	0	0	0
69	E. coli	CTX-M	Trimethoprim/Sulfamethoxazole	8	4	10.95	<=2	S	<=1	S	1	0	0	0
70	E. coli	CTX-M	Amoxicillin/Clavulanate	8	4.16667	9.46667	<=8	S	8	S	1	0	0	0
70	E. coli	CTX-M	Cefepime	8	6.5	9.46667	16	R	16	R	1	0	0	0
70	E. coli	CTX-M	Cefotaxime	8	6	9.46667	>32	R	>=64	R	1	0	0	0
70	E. coli	CTX-M	Ceftazidime	8	5.5	9.46667	<=4	S	0.5	S	1	0	0	0
70	E. coli	CTX-M	Ciprofloxacin	8	3.5	9.46667	>2	R	>=4	R	1	0	0	0
70	E. coli	CTX-M	Ertapenem	8	6.5	9.46667	<=0.25	S	<=0.12	S	1	0	0	0
70	E. coli	CTX-M	Gentamicin	8	4.16667	9.46667	>8	R	>=16	R	1	0	0	0
70	E. coli	CTX-M	Imipenem	8	6.5	9.46667	<=1	S	<=0.25	S	1	0	0	0
70	E. coli	CTX-M	Piperacillin/Tazobactam	8	8	9.46667	<=2	S	<=4	S	1	0	0	0
71	E. cloacae complex	CTX-M, NDM	Cefepime	8	4	14.1833	>16	R	>=32	R	1	0	0	0
71	E. cloacae complex	CTX-M, NDM	Cefotaxime	8	4	14.1833	>32	R	>=64	R	1	0	0	0
71	E. cloacae complex	CTX-M, NDM	Ceftazidime	8	5.66667	14.1833	>16	R	>=64	R	1	0	0	0
71	E. cloacae complex	CTX-M, NDM	Ciprofloxacin	8	4.16667	14.1833	>2	R	>=4	R	1	0	0	0
71	E. cloacae complex	CTX-M, NDM	Imipenem	8	6.5	14.1833	8	R	>=16	R	1	0	0	0
72	K. oxytoca	-	Amoxicillin/Clavulanate	8	6	8.8	<=8	S	<=2	S	1	0	0	0
72	K. oxytoca	-	Cefepime	8	6	8.8	<=2	S	<=0.12	S	1	0	0	0
72	K. oxytoca	-	Cefotaxime	8	8	8.8	<=1	S	<=0.25	S	1	0	0	0
72	K. oxytoca	-	Ceftazidime	8	6	8.8	<=4	S	<=0.12	S	1	0	0	0
72	K. oxytoca	-	Ciprofloxacin	8	6.5	8.8	<=0.25	S	<=0.06	S	1	0	0	0
72	K. oxytoca	-	Gentamicin	8	6.5	8.8	<=2	S	<=1	S	1	0	0	0
72	K. oxytoca	-	Imipenem	8	6.5	8.8	<=1	S	<=0.25	S	1	0	0	0
73	E. coli	-	Amoxicillin/Clavulanate	8	4	8.31667	<=8	S	8	S	1	0	0	0
73	E. coli	-	Cefepime	8	6.5	8.31667	<=2	S	<=0.12	S	1	0	0	0
73	E. coli	-	Cefotaxime	8	6	8.31667	<=1	S	<=0.25	S	1	0	0	0
73	E. coli	-	Ceftazidime	8	5.5	8.31667	<=4	S	<=0.12	S	1	0	0	0
73	E. coli	-	Ciprofloxacin	8	4	8.31667	>2	R	>=4	R	1	0	0	0
73	E. coli	-	Ertapenem	8	6.5	8.31667	<=0.25	S	<=0.12	S	1	0	0	0
73	E. coli	-	Gentamicin	8	4.16667	8.31667	>8	R	>=16	R	1	0	0	0
73	E. coli	-	Imipenem	8	6.5	8.31667	<=1	S	<=0.25	S	1	0	0	0
73	E. coli	-	Piperacillin/Tazobactam	8	8	8.31667	<=2	S	<=4	S	1	0	0	0
74	K. aerogenes	-	Cefepime	8	8	11.9833	<=2	S	<=0.12	S	1	0	0	0
74	K. aerogenes	-	Cefotaxime	8	8	11.9833	<=1	S	<=0.25	S	1	0	0	0
74	K. aerogenes	-	Ceftazidime	8	6.5	11.9833	<=4	S	<=0.12	S	1	0	0	0
74	K. aerogenes	-	Ciprofloxacin	8	5	11.9833	<=0.25	S	<=0.06	S	1	0	0	0
74	K. aerogenes	-	Trimethoprim/Sulfamethoxazole	8	4.16667	11.9833	<=2	S	<=1	S	1	0	0	0
75	P. vulgaris	-	Ciprofloxacin	8	5	18.25	2	R	>=4	R	1	0	0	0
75	P. vulgaris	-	Ertapenem	8	8	18.25	<=0.25	S	<=0.12	S	1	0	0	0
75	P. vulgaris	-	Piperacillin/Tazobactam	8	6.5	18.25	<=2	S	<=4	S	1	0	0	0
76	E. coli	-	Amoxicillin/Clavulanate	8	4	14.4	>16	R	>=32	R	1	0	0	0
76	E. coli	-	Cefepime	8	6.5	14.4	<=2	S	<=0.12	S	1	0	0	0
76	E. coli	-	Cefotaxime	8	6	14.4	4	R	8	R	1	0	0	0
76	E. coli	-	Ceftazidime	8	5.5	14.4	16	R	32	R	1	0	0	0
76	E. coli	-	Ciprofloxacin	8	5.5	14.4	<=0.25	S	0.25	S	1	0	0	0
76	E. coli	-	Ertapenem	8	6.5	14.4	<=0.25	S	<=0.12	S	1	0	0	0
76	E. coli	-	Gentamicin	8	4.16667	14.4	<=2	S	<=1	S	1	0	0	0
76	E. coli	-	Imipenem	8	6.5	14.4	<=1	S	1	S	1	0	0	0
76	E. coli	-	Piperacillin/Tazobactam	8	8	14.4	<=2	S	<=4	S	1	0	0	0
77	E. coli	-	Amoxicillin/Clavulanate	8	4	7.75	<=8	S	4	S	1	0	0	0
77	E. coli	-	Cefepime	8	6.5	7.75	<=2	S	<=0.12	S	1	0	0	0
77	E. coli	-	Cefotaxime	8	6	7.75	<=1	S	<=0.25	S	1	0	0	0
77	E. coli	-	Ceftazidime	8	5.5	7.75	<=4	S	<=0.12	S	1	0	0	0
77	E. coli	-	Ciprofloxacin	8	5.5	7.75	<=0.25	S	<=0.06	S	1	0	0	0
77	E. coli	-	Ertapenem	8	6.5	7.75	<=0.25	S	<=0.12	S	1	0	0	0
77	E. coli	-	Gentamicin	8	4.16667	7.75	<=2	S	<=1	S	1	0	0	0
77	E. coli	-	Imipenem	8	6.5	7.75	<=1	S	<=0.25	S	1	0	0	0
77	E. coli	-	Piperacillin/Tazobactam	8	8	7.75	<=2	S	<=4	S	1	0	0	0
77	E. coli	-	Trimethoprim/Sulfamethoxazole	8	4	7.75	<=2	S	<=1	S	1	0	0	0
78	E. coli	-	Amoxicillin/Clavulanate	8	4.33333	10.2667	<=8	S	8	S	1	0	0	0
78	E. coli	-	Cefepime	8	6.5	10.2667	<=2	S	<=0.12	S	1	0	0	0
78	E. coli	-	Cefotaxime	8	6	10.2667	<=1	S	<=0.25	S	1	0	0	0
78	E. coli	-	Ceftazidime	8	5.5	10.2667	<=4	S	<=0.12	S	1	0	0	0
78	E. coli	-	Ciprofloxacin	8	4.33333	10.2667	>2	R	>=4	R	1	0	0	0
78	E. coli	-	Ertapenem	8	6.5	10.2667	<=0.25	S	<=0.12	S	1	0	0	0
78	E. coli	-	Gentamicin	8	4.33333	10.2667	<=2	S	<=1	S	1	0	0	0
78	E. coli	-	Imipenem	8	6.5	10.2667	<=1	S	<=0.25	S	1	0	0	0
78	E. coli	-	Piperacillin/Tazobactam	8	8	10.2667	<=2	S	<=4	S	1	0	0	0
79	E. coli	-	Amoxicillin/Clavulanate	8	4	10.7333	<=8	S	8	S	1	0	0	0
79	E. coli	-	Cefepime	8	6.5	10.7333	<=2	S	<=0.12	S	1	0	0	0
79	E. coli	-	Cefotaxime	8	6	10.7333	<=1	S	<=0.25	S	1	0	0	0
79	E. coli	-	Ceftazidime	8	5.5	10.7333	<=4	S	0.25	S	1	0	0	0
79	E. coli	-	Ciprofloxacin	8	5.5	10.7333	<=0.25	S	<=0.06	S	1	0	0	0
79	E. coli	-	Ertapenem	8	6.5	10.7333	<=0.25	S	<=0.12	S	1	0	0	0
79	E. coli	-	Gentamicin	8	4.5	10.7333	<=2	S	<=1	S	1	0	0	0
79	E. coli	-	Imipenem	8	6.5	10.7333	<=1	S	<=0.25	S	1	0	0	0
79	E. coli	-	Piperacillin/Tazobactam	8	8	10.7333	<=2	S	<=4	S	1	0	0	0
79	E. coli	-	Trimethoprim/Sulfamethoxazole	8	4	10.7333	<=2	S	<=1	S	1	0	0	0
80	E. coli	CTX-M	Ceftazidime	8	5.5	11	<=4	S	4	S	1	0	0	0
80	E. coli	CTX-M	Amoxicillin/Clavulanate	8	4	11	<=8	S	16	I	0	0	0	1
80	E. coli	CTX-M	Cefepime	8	6.5	11	>16	R	>=32	R	1	0	0	0
80	E. coli	CTX-M	Cefotaxime	8	6	11	>32	R	>=64	R	1	0	0	0
80	E. coli	CTX-M	Ciprofloxacin	8	5.5	11	0.5	I	1	R	0	0	0	1
80	E. coli	CTX-M	Ertapenem	8	6.5	11	<=0.25	S	<=0.12	S	1	0	0	0
80	E. coli	CTX-M	Gentamicin	8	4.16667	11	>8	R	>=16	R	1	0	0	0
80	E. coli	CTX-M	Imipenem	8	6.5	11	<=1	S	<=0.25	S	1	0	0	0
80	E. coli	CTX-M	Piperacillin/Tazobactam	8	8	11	<=2	S	8	S	1	0	0	0
81	K. pneumoniae	-	Amoxicillin/Clavulanate	8	6	9.03333	<=8	S	<=2	S	1	0	0	0
81	K. pneumoniae	-	Cefepime	8	6	9.03333	<=2	S	<=0.12	S	1	0	0	0
81	K. pneumoniae	-	Cefotaxime	8	8	9.03333	<=1	S	<=0.25	S	1	0	0	0
81	K. pneumoniae	-	Ceftazidime	8	6	9.03333	<=4	S	<=0.12	S	1	0	0	0
81	K. pneumoniae	-	Ciprofloxacin	8	6.5	9.03333	<=0.25	S	<=0.06	S	1	0	0	0
81	K. pneumoniae	-	Ertapenem	8	6.5	9.03333	<=0.25	S	<=0.12	S	1	0	0	0
81	K. pneumoniae	-	Gentamicin	8	6.5	9.03333	<=2	S	<=1	S	1	0	0	0
81	K. pneumoniae	-	Imipenem	8	6.5	9.03333	<=1	S	<=0.25	S	1	0	0	0
81	K. pneumoniae	-	Piperacillin/Tazobactam	8	6.5	9.03333	<=2	S	<=4	S	1	0	0	0
81	K. pneumoniae	-	Trimethoprim/Sulfamethoxazole	8	5.83333	9.03333	>4	R	>=16	R	1	0	0	0
82	E. coli	-	Amoxicillin/Clavulanate	8	4.66667	13.8667	<=8	S	<=2	S	1	0	0	0
82	E. coli	-	Cefepime	8	6.5	13.8667	<=2	S	<=0.12	S	1	0	0	0
82	E. coli	-	Cefotaxime	8	6	13.8667	<=1	S	<=0.25	S	1	0	0	0
82	E. coli	-	Ceftazidime	8	5.5	13.8667	<=4	S	<=0.12	S	1	0	0	0
82	E. coli	-	Ciprofloxacin	8	5.5	13.8667	<=0.25	S	<=0.06	S	1	0	0	0
82	E. coli	-	Ertapenem	8	6.5	13.8667	<=0.25	S	<=0.12	S	1	0	0	0
82	E. coli	-	Gentamicin	8	4.66667	13.8667	<=2	S	<=1	S	1	0	0	0
82	E. coli	-	Imipenem	8	6.5	13.8667	<=1	S	<=0.25	S	1	0	0	0
82	E. coli	-	Piperacillin/Tazobactam	8	8	13.8667	<=2	S	<=4	S	1	0	0	0
82	E. coli	-	Trimethoprim/Sulfamethoxazole	8	4.66667	13.8667	<=2	S	<=1	S	1	0	0	0
83	E. coli	-	Amoxicillin/Clavulanate	8	4	10.9167	<=8	S	8	S	1	0	0	0
83	E. coli	-	Cefepime	8	6.5	10.9167	<=2	S	<=0.12	S	1	0	0	0
83	E. coli	-	Cefotaxime	8	6	10.9167	<=1	S	<=0.25	S	1	0	0	0
83	E. coli	-	Ceftazidime	8	5.5	10.9167	<=4	S	<=0.12	S	1	0	0	0
83	E. coli	-	Ciprofloxacin	8	5.16667	10.9167	>2	R	>=4	R	1	0	0	0
83	E. coli	-	Ertapenem	8	6.5	10.9167	<=0.25	S	<=0.12	S	1	0	0	0
83	E. coli	-	Gentamicin	8	4.16667	10.9167	>8	R	>=16	R	1	0	0	0
83	E. coli	-	Imipenem	8	6.5	10.9167	<=1	S	<=0.25	S	1	0	0	0
83	E. coli	-	Piperacillin/Tazobactam	8	8	10.9167	<=2	S	<=4	S	1	0	0	0
84	E. coli	-	Cefepime	8	6.5	7.13333	<=2	S	<=0.12	S	1	0	0	0
84	E. coli	-	Cefotaxime	8	6	7.13333	<=1	S	<=0.25	S	1	0	0	0
84	E. coli	-	Ceftazidime	8	5.5	7.13333	<=4	S	<=0.12	S	1	0	0	0
84	E. coli	-	Ciprofloxacin	8	5.5	7.13333	<=0.25	S	<=0.06	S	1	0	0	0
84	E. coli	-	Ertapenem	8	6.5	7.13333	<=0.25	S	<=0.12	S	1	0	0	0
84	E. coli	-	Gentamicin	8	4.16667	7.13333	>8	R	>=16	R	1	0	0	0
84	E. coli	-	Imipenem	8	6.5	7.13333	<=1	S	<=0.25	S	1	0	0	0
84	E. coli	-	Piperacillin/Tazobactam	8	8	7.13333	<=2	S	<=4	S	1	0	0	0
85	P. aeruginosa	NDM	Levofloxacin	6.48	6.5	9.28333	>4	R	>=8	R	1	0	0	0
85	P. aeruginosa	NDM	Ciprofloxacin	6.48	4	9.28333	>2	R	>=4	R	1	0	0	0
85	P. aeruginosa	NDM	Imipenem	6.48	5.5	9.28333	>8	R	>=16	R	1	0	0	0
85	P. aeruginosa	NDM	Meropenem	6.48	6.5	9.28333	>8	R	>=16	R	1	0	0	0
85	P. aeruginosa	NDM	Tobramycin	6.48	4	9.28333	>8	R	>=16	R	1	0	0	0
86	E. coli	-	Amoxicillin/Clavulanate	8	4.01667	8.65	<=8	S	<=2	S	1	0	0	0
86	E. coli	-	Cefepime	8	6.51667	8.65	<=2	S	<=0.12	S	1	0	0	0
86	E. coli	-	Cefotaxime	8	6.01667	8.65	<=1	S	<=0.25	S	1	0	0	0
86	E. coli	-	Ceftazidime	8	5.51667	8.65	<=4	S	<=0.12	S	1	0	0	0
86	E. coli	-	Ciprofloxacin	8	5.51667	8.65	<=0.25	S	<=0.06	S	1	0	0	0
86	E. coli	-	Ertapenem	8	6.51667	8.65	<=0.25	S	<=0.12	S	1	0	0	0
86	E. coli	-	Gentamicin	8	4.01667	8.65	<=2	S	<=1	S	1	0	0	0
86	E. coli	-	Imipenem	8	6.51667	8.65	<=1	S	<=0.25	S	1	0	0	0
86	E. coli	-	Piperacillin/Tazobactam	8	8.01667	8.65	<=2	S	<=4	S	1	0	0	0
86	E. coli	-	Trimethoprim/Sulfamethoxazole	8	4.01667	8.65	<=2	S	<=1	S	1	0	0	0
87	K. pneumoniae	CTX-M	Amoxicillin/Clavulanate	6.67	6	9.13333	16	I	16	I	1	0	0	0
87	K. pneumoniae	CTX-M	Cefepime	6.67	6	9.13333	>16	R	>=32	R	1	0	0	0
87	K. pneumoniae	CTX-M	Cefotaxime	6.67	6.66667	9.13333	>32	R	>=64	R	1	0	0	0
87	K. pneumoniae	CTX-M	Ceftazidime	6.67	6	9.13333	>16	R	32	R	1	0	0	0
87	K. pneumoniae	CTX-M	Ciprofloxacin	6.67	3.16667	9.13333	>2	R	>=4	R	1	0	0	0
87	K. pneumoniae	CTX-M	Ertapenem	6.67	6.5	9.13333	<=0.25	S	<=0.12	S	1	0	0	0
87	K. pneumoniae	CTX-M	Gentamicin	6.67	5.5	9.13333	>8	R	>=16	R	1	0	0	0
87	K. pneumoniae	CTX-M	Imipenem	6.67	6.5	9.13333	<=1	S	0.5	S	1	0	0	0
87	K. pneumoniae	CTX-M	Piperacillin/Tazobactam	6.67	6.5	9.13333	16	I	32	R	0	0	0	1
87	K. pneumoniae	CTX-M	Trimethoprim/Sulfamethoxazole	6.67	6.16667	9.13333	>4	R	>=16	R	1	0	0	0
88	E. coli	-	Amoxicillin/Clavulanate	8	4	8.78333	>16	R	>=32	R	1	0	0	0
88	E. coli	-	Cefepime	8	6.5	8.78333	<=2	S	<=0.12	S	1	0	0	0
88	E. coli	-	Cefotaxime	8	6	8.78333	<=1	S	1	S	1	0	0	0
88	E. coli	-	Ceftazidime	8	5.5	8.78333	<=4	S	8	I	0	0	0	1
88	E. coli	-	Ciprofloxacin	8	5.5	8.78333	<=0.25	S	0.25	S	1	0	0	0
88	E. coli	-	Ertapenem	8	6.5	8.78333	<=0.25	S	<=0.12	S	1	0	0	0
88	E. coli	-	Gentamicin	8	4.16667	8.78333	<=2	S	<=1	S	1	0	0	0
88	E. coli	-	Imipenem	8	6.5	8.78333	<=1	S	<=0.25	S	1	0	0	0
88	E. coli	-	Piperacillin/Tazobactam	8	8	8.78333	<=2	S	<=4	S	1	0	0	0
89	E. coli	-	Amoxicillin/Clavulanate	8	4	8.05	<=8	S	8	S	1	0	0	0
89	E. coli	-	Cefepime	8	6.5	8.05	<=2	S	<=0.12	S	1	0	0	0
89	E. coli	-	Cefotaxime	8	6	8.05	<=1	S	<=0.25	S	1	0	0	0
89	E. coli	-	Ceftazidime	8	5.5	8.05	<=4	S	<=0.12	S	1	0	0	0
89	E. coli	-	Ciprofloxacin	8	5.5	8.05	<=0.25	S	0.5	I	0	0	0	1
89	E. coli	-	Ertapenem	8	6.5	8.05	<=0.25	S	<=0.12	S	1	0	0	0
89	E. coli	-	Gentamicin	8	4.16667	8.05	<=2	S	<=1	S	1	0	0	0
89	E. coli	-	Imipenem	8	6.5	8.05	<=1	S	<=0.25	S	1	0	0	0
89	E. coli	-	Piperacillin/Tazobactam	8	8	8.05	<=2	S	<=4	S	1	0	0	0
90	P. aeruginosa	-	Ciprofloxacin	6.5	5.66667	17.2667	2	R	>=4	R	1	0	0	0
90	P. aeruginosa	-	Imipenem	6.5	6.5	17.2667	<=1	S	2	S	1	0	0	0
90	P. aeruginosa	-	Levofloxacin	6.5	6.5	17.2667	4	R	4	R	1	0	0	0
90	P. aeruginosa	-	Meropenem	6.5	6.5	17.2667	<=0.25	S	<=0.25	S	1	0	0	0
90	P. aeruginosa	-	Tobramycin	6.5	5.66667	17.2667	<=2	S	<=1	S	1	0	0	0
91	E. coli	-	Amoxicillin/Clavulanate	8	4	9.05	<=8	S	8	S	1	0	0	0
91	E. coli	-	Cefepime	8	6.5	9.05	<=2	S	<=0.12	S	1	0	0	0
91	E. coli	-	Cefotaxime	8	6	9.05	<=1	S	<=0.25	S	1	0	0	0
91	E. coli	-	Ceftazidime	8	5.5	9.05	<=4	S	0.25	S	1	0	0	0
91	E. coli	-	Ciprofloxacin	8	5.5	9.05	<=0.25	S	0.5	I	0	0	0	1
91	E. coli	-	Ertapenem	8	6.5	9.05	<=0.25	S	<=0.12	S	1	0	0	0
91	E. coli	-	Gentamicin	8	4.16667	9.05	>8	R	>=16	R	1	0	0	0
91	E. coli	-	Imipenem	8	6.5	9.05	<=1	S	<=0.25	S	1	0	0	0
91	E. coli	-	Piperacillin/Tazobactam	8	8	9.05	<=2	S	<=4	S	1	0	0	0
92	E. coli	-	Amoxicillin/Clavulanate	8	4.5	14.55	<=8	S	8	S	1	0	0	0
92	E. coli	-	Cefepime	8	6.5	14.55	<=2	S	<=0.12	S	1	0	0	0
92	E. coli	-	Cefotaxime	8	6	14.55	<=1	S	<=0.25	S	1	0	0	0
92	E. coli	-	Ceftazidime	8	5.5	14.55	<=4	S	0.25	S	1	0	0	0
92	E. coli	-	Ciprofloxacin	8	4.5	14.55	>2	R	>=4	R	1	0	0	0
92	E. coli	-	Ertapenem	8	6.5	14.55	<=0.25	S	<=0.12	S	1	0	0	0
92	E. coli	-	Gentamicin	8	4.5	14.55	<=2	S	<=1	S	1	0	0	0
92	E. coli	-	Imipenem	8	6.5	14.55	<=1	S	<=0.25	S	1	0	0	0
93	E. coli	-	Amoxicillin/Clavulanate	8	4	32.3333	<=8	S	<=2	S	1	0	0	0
93	E. coli	-	Cefepime	8	6.5	32.3333	<=2	S	<=0.12	S	1	0	0	0
93	E. coli	-	Cefotaxime	8	6	32.3333	<=1	S	<=0.25	S	1	0	0	0
93	E. coli	-	Ceftazidime	8	5.5	32.3333	<=4	S	<=0.12	S	1	0	0	0
93	E. coli	-	Ciprofloxacin	8	5.5	32.3333	<=0.25	S	<=0.06	S	1	0	0	0
93	E. coli	-	Ertapenem	8	6.5	32.3333	<=0.25	S	<=0.12	S	1	0	0	0
93	E. coli	-	Gentamicin	8	4.16667	32.3333	<=2	S	<=1	S	1	0	0	0
93	E. coli	-	Imipenem	8	6.5	32.3333	<=1	S	<=0.25	S	1	0	0	0
93	E. coli	-	Piperacillin/Tazobactam	8	8	32.3333	<=2	S	<=4	S	1	0	0	0
93	E. coli	-	Trimethoprim/Sulfamethoxazole	8	4	32.3333	<=2	S	<=1	S	1	0	0	0
94	E. coli	-	Amoxicillin/Clavulanate	8	4	11.9667	>16	R	>=32	R	1	0	0	0
94	E. coli	-	Cefepime	8	6.5	11.9667	<=2	S	<=0.12	S	1	0	0	0
94	E. coli	-	Cefotaxime	8	6	11.9667	4	R	8	R	1	0	0	0
94	E. coli	-	Ceftazidime	8	5.5	11.9667	<=4	S	4	S	1	0	0	0
94	E. coli	-	Ciprofloxacin	8	5.5	11.9667	>2	R	>=4	R	1	0	0	0
94	E. coli	-	Gentamicin	8	4.16667	11.9667	<=2	S	<=1	S	1	0	0	0
94	E. coli	-	Imipenem	8	6.5	11.9667	<=1	S	<=0.25	S	1	0	0	0
94	E. coli	-	Piperacillin/Tazobactam	8	8	11.9667	<=2	S	<=4	S	1	0	0	0
94	E. coli	-	Trimethoprim/Sulfamethoxazole	8	4	11.9667	<=2	S	<=1	S	1	0	0	0
95	E. coli	CTX-M	Amoxicillin/Clavulanate	8	4	13.35	>16	R	>=32	R	1	0	0	0
95	E. coli	CTX-M	Cefepime	8	6.5	13.35	>16	R	16	R	1	0	0	0
95	E. coli	CTX-M	Cefotaxime	8	3.16667	13.35	>32	R	>=64	R	1	0	0	0
95	E. coli	CTX-M	Ceftazidime	8	5.5	13.35	<=4	S	8	I	0	0	0	1
95	E. coli	CTX-M	Ciprofloxacin	8	5.5	13.35	0.5	I	0.5	I	1	0	0	0
95	E. coli	CTX-M	Ertapenem	8	6.5	13.35	<=0.25	S	<=0.12	S	1	0	0	0
95	E. coli	CTX-M	Gentamicin	8	4.16667	13.35	<=2	S	<=1	S	1	0	0	0
95	E. coli	CTX-M	Imipenem	8	6.5	13.35	<=1	S	1	S	1	0	0	0
95	E. coli	CTX-M	Piperacillin/Tazobactam	8	8	13.35	<=2	S	<=4	S	1	0	0	0
96	E. coli	CTX-M	Amoxicillin/Clavulanate	8	4.66667	10.2667	<=8	S	16	I	0	0	0	1
96	E. coli	CTX-M	Cefepime	8	6.5	10.2667	8	I	16	R	0	0	0	1
96	E. coli	CTX-M	Cefotaxime	8	6	10.2667	>32	R	>=64	R	1	0	0	0
96	E. coli	CTX-M	Ceftazidime	8	5.5	10.2667	16	R	8	I	0	0	0	1
96	E. coli	CTX-M	Ciprofloxacin	8	5.5	10.2667	1	R	1	R	1	0	0	0
96	E. coli	CTX-M	Ertapenem	8	6.5	10.2667	<=0.25	S	<=0.12	S	1	0	0	0
96	E. coli	CTX-M	Gentamicin	8	4.66667	10.2667	<=2	S	<=1	S	1	0	0	0
96	E. coli	CTX-M	Imipenem	8	6.5	10.2667	<=1	S	<=0.25	S	1	0	0	0
96	E. coli	CTX-M	Piperacillin/Tazobactam	8	8	10.2667	<=2	S	<=4	S	1	0	0	0
97	E. coli	CTX-M	Cefepime	8	6.5	10.9667	>16	R	>=32	R	1	0	0	0
97	E. coli	CTX-M	Cefotaxime	8	4	10.9667	>32	R	>=64	R	1	0	0	0
97	E. coli	CTX-M	Ceftazidime	8	5.5	10.9667	>16	R	32	R	1	0	0	0
97	E. coli	CTX-M	Ciprofloxacin	8	4	10.9667	>2	R	>=4	R	1	0	0	0
97	E. coli	CTX-M	Ertapenem	8	6.5	10.9667	<=0.25	S	<=0.12	S	1	0	0	0
97	E. coli	CTX-M	Gentamicin	8	4.16667	10.9667	<=2	S	<=1	S	1	0	0	0
97	E. coli	CTX-M	Imipenem	8	6.5	10.9667	<=1	S	<=0.25	S	1	0	0	0
97	E. coli	CTX-M	Piperacillin/Tazobactam	8	8	10.9667	16	I	64	R	0	0	0	1
97	E. coli	CTX-M	Trimethoprim/Sulfamethoxazole	8	4	10.9667	<=2	S	<=1	S	1	0	0	0
98	E. coli	-	Amoxicillin/Clavulanate	8	4	7.81667	<=8	S	8	S	1	0	0	0
98	E. coli	-	Cefepime	8	6.5	7.81667	<=2	S	<=0.12	S	1	0	0	0
98	E. coli	-	Cefotaxime	8	6	7.81667	<=1	S	<=0.25	S	1	0	0	0
98	E. coli	-	Ceftazidime	8	5.5	7.81667	<=4	S	<=0.12	S	1	0	0	0
98	E. coli	-	Ciprofloxacin	8	5.5	7.81667	0.5	I	0.5	I	1	0	0	0
98	E. coli	-	Ertapenem	8	6.5	7.81667	<=0.25	S	<=0.12	S	1	0	0	0
98	E. coli	-	Gentamicin	8	4.16667	7.81667	<=2	S	<=1	S	1	0	0	0
98	E. coli	-	Imipenem	8	6.5	7.81667	<=1	S	<=0.25	S	1	0	0	0
98	E. coli	-	Piperacillin/Tazobactam	8	8	7.81667	<=2	S	<=4	S	1	0	0	0
99	E. coli	-	Amoxicillin/Clavulanate	8	3.16667	12.4667	>16	R	>=32	R	1	0	0	0
99	E. coli	-	Cefepime	8	6.5	12.4667	<=2	S	<=0.12	S	1	0	0	0
99	E. coli	-	Cefotaxime	8	6	12.4667	<=1	S	1	S	1	0	0	0
99	E. coli	-	Ceftazidime	8	5.5	12.4667	<=4	S	8	I	0	0	0	1
99	E. coli	-	Ciprofloxacin	8	5.5	12.4667	<=0.25	S	0.12	S	1	0	0	0
99	E. coli	-	Ertapenem	8	6.5	12.4667	<=0.25	S	<=0.12	S	1	0	0	0
99	E. coli	-	Gentamicin	8	4.16667	12.4667	<=2	S	<=1	S	1	0	0	0
99	E. coli	-	Imipenem	8	6.5	12.4667	<=1	S	1	S	1	0	0	0
99	E. coli	-	Piperacillin/Tazobactam	8	8	12.4667	<=2	S	<=4	S	1	0	0	0
100	E. coli	-	Amoxicillin/Clavulanate	8	4	10.7667	<=8	S	4	S	1	0	0	0
100	E. coli	-	Cefepime	8	6.5	10.7667	<=2	S	<=0.12	S	1	0	0	0
100	E. coli	-	Cefotaxime	8	6	10.7667	<=1	S	<=0.25	S	1	0	0	0
100	E. coli	-	Ceftazidime	8	5.5	10.7667	<=4	S	<=0.12	S	1	0	0	0
100	E. coli	-	Ciprofloxacin	8	5.5	10.7667	1	R	1	R	1	0	0	0
100	E. coli	-	Ertapenem	8	6.5	10.7667	<=0.25	S	<=0.12	S	1	0	0	0
100	E. coli	-	Gentamicin	8	4.16667	10.7667	<=2	S	<=1	S	1	0	0	0
100	E. coli	-	Imipenem	8	6.5	10.7667	<=1	S	<=0.25	S	1	0	0	0
100	E. coli	-	Piperacillin/Tazobactam	8	8	10.7667	<=2	S	<=4	S	1	0	0	0
100	E. coli	-	Trimethoprim/Sulfamethoxazole	8	4	10.7667	<=2	S	<=1	S	1	0	0	0
Abbreviations: AMR, antimicrobial resistance; CA, categorical agreement; MD, major discrepancies; miD, minor discrepancies; VMD, very major discrepancies; TTR, time-to-result; R, resistant; S, susceptible; MIC, minimum inhibitory concentration; REVEAL, VITEK REVEAL.
* From incubation to results, this does not account for time to get isolated colonies from positive blood culture.

## Sheet: ETEST
Supplementary Table 4. Results of antimicrobial susceptibility testing by REVEAL and ETEST for all analyzed isolates
Subject ID	Species	AMR gene detected by BCID2	Antibiotic	REVEAL MIC (µg/mL)	REVEAL Interpretation	ETEST MIC (µg/mL)	ETEST Interpretation	Category Agreement	VMD	MD	miD
1	E. coli	CTX-M	Ceftazidime/Avibactam	<=2	S	0.19	S	1	0	0	0
1	E. coli	CTX-M	Ceftolozane/Tazobactam	<=2	S	0.19	S	1	0	0	0
2	K. pneumoniae	-	Ceftazidime/Avibactam	<=2	S	0.19	S	1	0	0	0
3	E. coli	-	Ceftazidime/Avibactam	<=2	S	0.064	S	1	0	0	0
3	E. coli	-	Ceftolozane/Tazobactam	<=2	S	0.125	S	1	0	0	0
4	E. coli	-	Ceftazidime/Avibactam	<=2	S	0.125	S	1	0	0	0
4	E. coli	-	Ceftolozane/Tazobactam	<=2	S	0.125	S	1	0	0	0
5	E. coli	-	Ceftazidime/Avibactam	<=2	S	0.047	S	1	0	0	0
5	E. coli	-	Ceftolozane/Tazobactam	<=2	S	0.125	S	1	0	0	0
6	E. coli	-	Ceftazidime/Avibactam	<=2	S	0.064	S	1	0	0	0
6	E. coli	-	Ceftolozane/Tazobactam	<=2	S	0.125	S	1	0	0	0
8	E. coli	-	Ceftazidime/Avibactam	<=2	S	0.064	S	1	0	0	0
8	E. coli	-	Ceftolozane/Tazobactam	<=2	S	0.125	S	1	0	0	0
9	K. pneumoniae	-	Ceftazidime/Avibactam	<=2	S	0.064	S	1	0	0	0
10	K. pneumoniae	-	Ceftazidime/Avibactam	<=2	S	0.5	S	1	0	0	0
11	E. coli	-	Ceftazidime/Avibactam	<=2	S	0.094	S	1	0	0	0
11	E. coli	-	Ceftolozane/Tazobactam	<=2	S	0.125	S	1	0	0	0
12	K. pneumoniae	CTX-M	Ceftazidime/Avibactam	<=2	S	0.5	S	1	0	0	0
13	E. coli	-	Ceftazidime/Avibactam	<=2	S	0.064	S	1	0	0	0
13	E. coli	-	Ceftolozane/Tazobactam	<=2	S	0.125	S	1	0	0	0
14	E. coli	-	Ceftazidime/Avibactam	<=2	S	0.064	S	1	0	0	0
14	E. coli	-	Ceftolozane/Tazobactam	<=2	S	0.125	S	1	0	0	0
15	E. cloacae complex	-	Ceftazidime/Avibactam	<=2	S	0.19	S	1	0	0	0
15	E. cloacae complex	-	Ceftolozane/Tazobactam	<=2	S	0.38	S	1	0	0	0
16	E. coli	-	Ceftazidime/Avibactam	<=2	S	0.125	S	1	0	0	0
16	E. coli	-	Ceftolozane/Tazobactam	<=2	S	0.19	S	1	0	0	0
17	E. coli	CTX-M, KPC	Ceftazidime/Avibactam	<=2	S	0.5	S	1	0	0	0
17	E. coli	CTX-M, KPC	Ceftolozane/Tazobactam	<=2	S	4	I	0	0	0	1
18	E. coli	CTX-M	Ceftazidime/Avibactam	<=2	S	0.19	S	1	0	0	0
18	E. coli	CTX-M	Ceftolozane/Tazobactam	<=2	S	0.25	S	1	0	0	0
19	P. aeruginosa	-	Ceftazidime/Avibactam	4	S	1	S	1	0	0	0
19	P. aeruginosa	-	Ceftolozane/Tazobactam	<=2	S	0.5	S	1	0	0	0
20	E. coli	-	Ceftazidime/Avibactam	<=2	S	0.19	S	1	0	0	0
20	E. coli	-	Ceftolozane/Tazobactam	<=2	S	0.19	S	1	0	0	0
21	P. aeruginosa	NDM	Ceftazidime/Avibactam	>8	R	≥256	R	1	0	0	0
21	P. aeruginosa	NDM	Ceftolozane/Tazobactam	>8	R	≥256	R	1	0	0	0
22	K. pneumoniae	CTX-M, KPC	Ceftazidime/Avibactam	<=2	S	3	S	1	0	0	0
23	E. coli	-	Ceftazidime/Avibactam	<=2	S	0.032	S	1	0	0	0
23	E. coli	-	Ceftolozane/Tazobactam	<=2	S	0.094	S	1	0	0	0
24	E. coli	CTX-M	Ceftazidime/Avibactam	<=2	S	0.064	S	1	0	0	0
24	E. coli	CTX-M	Ceftolozane/Tazobactam	<=2	S	0.19	S	1	0	0	0
25	E. coli	-	Ceftazidime/Avibactam	<=2	S	0.094	S	1	0	0	0
25	E. coli	-	Ceftolozane/Tazobactam	<=2	S	0.19	S	1	0	0	0
26	P. mirabilis	CTX-M	Ceftazidime/Avibactam	<=2	S	0.094	S	1	0	0	0
26	P. mirabilis	CTX-M	Ceftolozane/Tazobactam	<=2	S	0.75	S	1	0	0	0
27	K. pneumoniae	-	Ceftazidime/Avibactam	<=2	S	0.19	S	1	0	0	0
28	E. coli	CTX-M	Ceftazidime/Avibactam	<=2	S	0.125	S	1	0	0	0
28	E. coli	CTX-M	Ceftolozane/Tazobactam	<=2	S	0.19	S	1	0	0	0
29	E. coli	CTX-M	Ceftazidime/Avibactam	<=2	S	0.38	S	1	0	0	0
29	E. coli	CTX-M	Ceftolozane/Tazobactam	<=2	S	0.5	S	1	0	0	0
31	E. coli	CTX-M, KPC	Ceftazidime/Avibactam	<=2	S	0.25	S	1	0	0	0
31	E. coli	CTX-M, KPC	Ceftolozane/Tazobactam	<=2	S	0.38	S	1	0	0	0
32	K. pneumoniae	-	Ceftazidime/Avibactam	<=2	S	0.064	S	1	0	0	0
33	E. coli	-	Ceftazidime/Avibactam	<=2	S	0.064	S	1	0	0	0
33	E. coli	-	Ceftolozane/Tazobactam	<=2	S	0.125	S	1	0	0	0
34	K. pneumoniae	-	Ceftazidime/Avibactam	<=2	S	0.125	S	1	0	0	0
35	P. aeruginosa	-	Ceftazidime/Avibactam	<=2	S	2	S	1	0	0	0
35	P. aeruginosa	-	Ceftolozane/Tazobactam	<=2	S	1	S	1	0	0	0
36	K. pneumoniae	-	Ceftazidime/Avibactam	<=2	S	0.19	S	1	0	0	0
37	E. coli	CTX-M	Ceftazidime/Avibactam	<=2	S	0.094	S	1	0	0	0
37	E. coli	CTX-M	Ceftolozane/Tazobactam	<=2	S	0.19	S	1	0	0	0
38	E. coli	CTX-M	Ceftazidime/Avibactam	<=2	S	0.064	S	1	0	0	0
38	E. coli	CTX-M	Ceftolozane/Tazobactam	<=2	S	0.19	S	1	0	0	0
39	K. pneumoniae	-	Ceftazidime/Avibactam	<=2	S	0.125	S	1	0	0	0
40	E. coli	CTX-M	Ceftazidime/Avibactam	<=2	S	0.064	S	1	0	0	0
40	E. coli	CTX-M	Ceftolozane/Tazobactam	<=2	S	0.125	S	1	0	0	0
41	E. coli	CTX-M	Ceftazidime/Avibactam	<=2	S	0.094	S	1	0	0	0
41	E. coli	CTX-M	Ceftolozane/Tazobactam	<=2	S	0.19	S	1	0	0	0
42	K. pneumoniae	-	Ceftazidime/Avibactam	<=2	S	0.19	S	1	0	0	0
43	E. coli	CTX-M	Ceftazidime/Avibactam	<=2	S	0.125	S	1	0	0	0
43	E. coli	CTX-M	Ceftolozane/Tazobactam	<=2	S	0.5	S	1	0	0	0
44	E. coli	CTX-M	Ceftazidime/Avibactam	<=2	S	0.125	S	1	0	0	0
44	E. coli	CTX-M	Ceftolozane/Tazobactam	<=2	S	0.25	S	1	0	0	0
45	E. coli	-	Ceftazidime/Avibactam	<=2	S	0.047	S	1	0	0	0
45	E. coli	-	Ceftolozane/Tazobactam	<=2	S	0.19	S	1	0	0	0
46	E. coli	CTX-M	Ceftazidime/Avibactam	<=2	S	1	S	1	0	0	0
46	E. coli	CTX-M	Ceftolozane/Tazobactam	<=2	S	1.5	S	1	0	0	0
48	K. pneumoniae	CTX-M	Ceftazidime/Avibactam	<=2	S	0.25	S	1	0	0	0
49	E. coli	CTX-M	Ceftazidime/Avibactam	<=2	S	0.75	S	1	0	0	0
49	E. coli	CTX-M	Ceftolozane/Tazobactam	8	R	8	R	1	0	0	0
50	K. pneumoniae	-	Ceftazidime/Avibactam	<=2	S	0.25	S	1	0	0	0
51	E. coli	CTX-M	Ceftazidime/Avibactam	<=2	S	0.047	S	1	0	0	0
51	E. coli	CTX-M	Ceftolozane/Tazobactam	<=2	S	0.125	S	1	0	0	0
52	E. coli	-	Ceftazidime/Avibactam	<=2	S	0.064	S	1	0	0	0
52	E. coli	-	Ceftolozane/Tazobactam	<=2	S	0.19	S	1	0	0	0
53	E. coli	-	Ceftazidime/Avibactam	<=2	S	0.064	S	1	0	0	0
53	E. coli	-	Ceftolozane/Tazobactam	<=2	S	0.125	S	1	0	0	0
54	K. pneumoniae	-	Ceftazidime/Avibactam	<=2	S	0.19	S	1	0	0	0
55	E. coli	-	Ceftazidime/Avibactam	<=2	S	0.094	S	1	0	0	0
55	E. coli	-	Ceftolozane/Tazobactam	<=2	S	0.19	S	1	0	0	0
56	E. coli	-	Ceftazidime/Avibactam	<=2	S	0.38	S	1	0	0	0
56	E. coli	-	Ceftolozane/Tazobactam	<=2	S	0.5	S	1	0	0	0
57	E. coli	-	Ceftazidime/Avibactam	<=2	S	0.125	S	1	0	0	0
57	E. coli	-	Ceftolozane/Tazobactam	<=2	S	0.19	S	1	0	0	0
58	P. aeruginosa	-	Ceftazidime/Avibactam	<=2	S	1.5	S	1	0	0	0
58	P. aeruginosa	-	Ceftolozane/Tazobactam	<=2	S	1	S	1	0	0	0
59	E. coli	-	Ceftazidime/Avibactam	<=2	S	0.047	S	1	0	0	0
59	E. coli	-	Ceftolozane/Tazobactam	<=2	S	0.064	S	1	0	0	0
60	K. pneumoniae	-	Ceftazidime/Avibactam	<=2	S	0.19	S	1	0	0	0
61	E. coli	-	Ceftazidime/Avibactam	<=2	S	0.094	S	1	0	0	0
61	E. coli	-	Ceftolozane/Tazobactam	<=2	S	0.19	S	1	0	0	0
62	K. pneumoniae	CTX-M, KPC	Ceftazidime/Avibactam	<=2	S	2	S	1	0	0	0
63	K. pneumoniae	-	Ceftazidime/Avibactam	<=2	S	0.094	S	1	0	0	0
64	K. pneumoniae	-	Ceftazidime/Avibactam	<=2	S	0.25	S	1	0	0	0
65	E. coli	-	Ceftazidime/Avibactam	<=2	S	0.064	S	1	0	0	0
65	E. coli	-	Ceftolozane/Tazobactam	<=2	S	0.19	S	1	0	0	0
66	K. pneumoniae	-	Ceftazidime/Avibactam	<=2	S	1.5	S	1	0	0	0
67	E. coli	-	Ceftazidime/Avibactam	<=2	S	0.125	S	1	0	0	0
67	E. coli	-	Ceftolozane/Tazobactam	<=2	S	0.19	S	1	0	0	0
68	E. coli	-	Ceftazidime/Avibactam	<=2	S	0.5	S	1	0	0	0
68	E. coli	-	Ceftolozane/Tazobactam	<=2	S	2	S	1	0	0	0
69	E. coli	CTX-M	Ceftazidime/Avibactam	<=2	S	0.125	S	1	0	0	0
69	E. coli	CTX-M	Ceftolozane/Tazobactam	<=2	S	0.19	S	1	0	0	0
70	E. coli	CTX-M	Ceftazidime/Avibactam	<=2	S	0.19	S	1	0	0	0
70	E. coli	CTX-M	Ceftolozane/Tazobactam	<=2	S	0.25	S	1	0	0	0
71	E. cloacae complex	CTX-M, NDM	Ceftazidime/Avibactam	>8	R	≥256	R	1	0	0	0
71	E. cloacae complex	CTX-M, NDM	Ceftolozane/Tazobactam	>8	R	≥256	R	1	0	0	0
73	E. coli	-	Ceftazidime/Avibactam	<=2	S	0.094	S	1	0	0	0
73	E. coli	-	Ceftolozane/Tazobactam	<=2	S	0.19	S	1	0	0	0
74	K. aerogenes	-	Ceftazidime/Avibactam	<=2	S	0.094	S	1	0	0	0
75	P. vulgaris	-	Ceftolozane/Tazobactam	<=2	S	1	S	1	0	0	0
76	E. coli	-	Ceftazidime/Avibactam	<=2	S	0.125	S	1	0	0	0
76	E. coli	-	Ceftolozane/Tazobactam	<=2	S	0.047	S	1	0	0	0
77	E. coli	-	Ceftazidime/Avibactam	<=2	S	0.19	S	1	0	0	0
77	E. coli	-	Ceftolozane/Tazobactam	<=2	S	0.19	S	1	0	0	0
78	E. coli	-	Ceftazidime/Avibactam	<=2	S	0.094	S	1	0	0	0
78	E. coli	-	Ceftolozane/Tazobactam	<=2	S	0.19	S	1	0	0	0
79	E. coli	-	Ceftazidime/Avibactam	<=2	S	0.19	S	1	0	0	0
79	E. coli	-	Ceftolozane/Tazobactam	<=2	S	0.25	S	1	0	0	0
80	E. coli	CTX-M	Ceftazidime/Avibactam	<=2	S	0.25	S	1	0	0	0
80	E. coli	CTX-M	Ceftolozane/Tazobactam	<=2	S	0.38	S	1	0	0	0
81	K. pneumoniae	-	Ceftazidime/Avibactam	<=2	S	0.125	S	1	0	0	0
82	E. coli	-	Ceftazidime/Avibactam	<=2	S	0.023	S	1	0	0	0
82	E. coli	-	Ceftolozane/Tazobactam	<=2	S	0.047	S	1	0	0	0
83	E. coli	-	Ceftazidime/Avibactam	<=2	S	0.094	S	1	0	0	0
83	E. coli	-	Ceftolozane/Tazobactam	<=2	S	0.19	S	1	0	0	0
84	E. coli	-	Ceftazidime/Avibactam	<=2	S	0.094	S	1	0	0	0
84	E. coli	-	Ceftolozane/Tazobactam	<=2	S	0.19	S	1	0	0	0
85	P. aeruginosa	NDM	Ceftazidime/Avibactam	>8	R	≥256	R	1	0	0	0
85	P. aeruginosa	NDM	Ceftolozane/Tazobactam	>8	R	≥256	R	1	0	0	0
86	E. coli	-	Ceftazidime/Avibactam	<=2	S	0.094	S	1	0	0	0
86	E. coli	-	Ceftolozane/Tazobactam	<=2	S	0.19	S	1	0	0	0
87	K. pneumoniae	CTX-M	Ceftazidime/Avibactam	<=2	S	0.38	S	1	0	0	0
88	E. coli	-	Ceftazidime/Avibactam	<=2	S	0.125	S	1	0	0	0
88	E. coli	-	Ceftolozane/Tazobactam	<=2	S	0.125	S	1	0	0	0
89	E. coli	-	Ceftazidime/Avibactam	<=2	S	0.047	S	1	0	0	0
89	E. coli	-	Ceftolozane/Tazobactam	<=2	S	0.125	S	1	0	0	0
90	P. aeruginosa	-	Ceftazidime/Avibactam	<=2	S	1	S	1	0	0	0
90	P. aeruginosa	-	Ceftolozane/Tazobactam	<=2	S	1	S	1	0	0	0
91	E. coli	-	Ceftazidime/Avibactam	<=2	S	0.19	S	1	0	0	0
91	E. coli	-	Ceftolozane/Tazobactam	<=2	S	0.19	S	1	0	0	0
92	E. coli	-	Ceftazidime/Avibactam	<=2	S	0.047	S	1	0	0	0
92	E. coli	-	Ceftolozane/Tazobactam	<=2	S	0.25	S	1	0	0	0
93	E. coli	-	Ceftazidime/Avibactam	<=2	S	0.064	S	1	0	0	0
93	E. coli	-	Ceftolozane/Tazobactam	<=2	S	0.19	S	1	0	0	0
94	E. coli	-	Ceftazidime/Avibactam	<=2	S	0.125	S	1	0	0	0
94	E. coli	-	Ceftolozane/Tazobactam	<=2	S	0.19	S	1	0	0	0
95	E. coli	CTX-M	Ceftazidime/Avibactam	<=2	S	0.125	S	1	0	0	0
95	E. coli	CTX-M	Ceftolozane/Tazobactam	<=2	S	0.38	S	1	0	0	0
96	E. coli	CTX-M	Ceftazidime/Avibactam	<=2	S	1	S	1	0	0	0
96	E. coli	CTX-M	Ceftolozane/Tazobactam	<=2	S	1	S	1	0	0	0
97	E. coli	CTX-M	Ceftazidime/Avibactam	<=2	S	0.19	S	1	0	0	0
97	E. coli	CTX-M	Ceftolozane/Tazobactam	<=2	S	0.38	S	1	0	0	0
98	E. coli	-	Ceftazidime/Avibactam	<=2	S	0.19	S	1	0	0	0
98	E. coli	-	Ceftolozane/Tazobactam	<=2	S	0.19	S	1	0	0	0
99	E. coli	-	Ceftazidime/Avibactam	<=2	S	0.094	S	1	0	0	0
99	E. coli	-	Ceftolozane/Tazobactam	<=2	S	0.125	S	1	0	0	0
100	E. coli	-	Ceftazidime/Avibactam	<=2	S	0.064	S	1	0	0	0
100	E. coli	-	Ceftolozane/Tazobactam	<=2	S	0.125	S	1	0	0	0
Abbreviations: AMR, antimicrobial resistance; CA, categorical agreement; MD, major discrepancies; miD, minor discrepancies; VMD, very major discrepancies; S, susceptible; MIC, minimum inhibitory concentration; REVEAL, VITEK REVEAL.

## Sheet: ESBL
Supplementary Table 5. Comparison of ESBL classification across testing platforms
Subject ID	Species	AMR gene detected by BCID2	Antibiotic	REVEAL ESBL	REVEAL Cefotaxime MIC (µg/mL)	REVEAL Cefotaxime Interpretation	REVEAL Ceftazidime MIC (µg/mL)	REVEAL Ceftazidime Interpretation	QMAC-dRAST ESBL	QMAC-dRAST Cefotaxime MIC (µg/mL)	QMAC-dRAST Cefotaxime Interpretation	QMAC-dRAST Ceftazidime MIC (µg/mL)	QMAC-dRAST Ceftazidime Interpretation	VITEK2 ESBL	VITEK2 Cefotaxime MIC (µg/mL)	VITEK2 Cefotaxime Interpretation	VITEK2 Ceftazidime MIC (µg/mL)	VITEK2 Ceftazidime Interpretation	Agreement (REVEAL vs. QMAC-dRAST)	Agreement (REVEAL vs. VITEK2)
1	E. coli	CTX-M	Cefotaxime	POS	>32	R	<=4	S	POS	32	R	2	S	POS	>=64	R	0.5	S	agreement	agreement
2	K. pneumoniae	-	Cefotaxime	NEG	<=1	S	<=4	S	NEG	<=1	S	<=1	S	NEG	<=0.25	S	<=0.12	S	agreement	agreement
3	E. coli	-	Cefotaxime	NEG	<=1	S	<=4	S	NEG	<=1	S	<=1	S	NEG	<=0.25	S	<=0.12	S	agreement	agreement
4	E. coli	-	Cefotaxime	NEG	<=1	S	<=4	S	NEG	<=1	S	<=1	S	NEG	<=0.25	S	<=0.12	S	agreement	agreement
5	E. coli	-	Cefotaxime	NEG	<=1	S	<=4	S	NEG	<=1	S	2	S	NEG	<=0.25	S	0.5	S	agreement	agreement
6	E. coli	-	Cefotaxime	NEG	<=1	S	<=4	S	NEG	<=1	S	<=1	S	NEG	<=0.25	S	<=0.12	S	agreement	agreement
8	E. coli	-	Cefotaxime	NEG	<=1	S	<=4	S	NEG	<=1	S	<=1	S	NEG	<=0.25	S	<=0.12	S	agreement	agreement
9	K. pneumoniae	-	Cefotaxime	NEG	<=1	S	<=4	S	NEG	<=1	S	<=1	S	NEG	<=0.25	S	<=0.12	S	agreement	agreement
10	K. pneumoniae	-	Cefotaxime	NEG	<=1	S	<=4	S	NEG	<=1	S	<=1	S	NEG	<=0.25	S	0.25	S	agreement	agreement
11	E. coli	-	Cefotaxime	NEG	<=1	S	<=4	S	NEG	2	I	4	S	NEG	1	S	8	I	agreement	agreement
12	K. pneumoniae	CTX-M	Cefotaxime	POS	>32	R	>16	R	POS	>=64	R	>=32	R	POS	>=64	R	32	R	agreement	agreement
13	E. coli	-	Cefotaxime	NEG	<=1	S	<=4	S	NEG	<=1	S	<=1	S	NEG	<=0.25	S	<=0.12	S	agreement	agreement
14	E. coli	-	Cefotaxime	NEG	<=1	S	<=4	S	NEG	<=1	S	<=1	S	NEG	<=0.25	S	<=0.12	S	agreement	agreement
16	E. coli	-	Cefotaxime	NEG	<=1	S	<=4	S	NEG	<=1	S	<=1	S	NEG	<=0.25	S	<=0.12	S	agreement	agreement
17	E. coli	CTX-M, KPC	Cefotaxime	POS	>32	R	>16	R	POS	>=64	R	>=32	R	POS	>=64	R	32	R	agreement	agreement
18	E. coli	CTX-M	Cefotaxime	POS	>32	R	>16	R	POS	>=64	R	>=32	R	POS	>=64	R	>=64	R	agreement	agreement
20	E. coli	-	Cefotaxime	NEG	<=1	S	<=4	S	NEG	<=1	S	<=1	S	NEG	<=0.25	S	<=0.12	S	agreement	agreement
22	K. pneumoniae	CTX-M, KPC	Cefotaxime	POS	>32	R	>16	R	Indeterminate	>=64	R	>=32	R	NEG	>=64	R	>=64	R	excluded	disagreement
23	E. coli	-	Cefotaxime	NEG	<=1	S	<=4	S	NEG	<=1	S	<=1	S	NEG	<=0.25	S	<=0.12	S	agreement	agreement
24	E. coli	CTX-M	Cefotaxime	POS	>32	R	>16	R	POS	>=64	R	16	R	POS	>=64	R	32	R	agreement	agreement
25	E. coli	-	Cefotaxime	NEG	<=1	S	<=4	S	NEG	<=1	S	<=1	S	NEG	<=0.25	S	<=0.12	S	agreement	agreement
27	K. pneumoniae	-	Cefotaxime	NEG	<=1	S	<=4	S	NEG	<=1	S	<=1	S	NEG	<=0.25	S	<=0.12	S	agreement	agreement
28	E. coli	CTX-M	Cefotaxime	POS	>32	R	<=4	S	POS	>=64	R	4	S	POS	>=64	R	2	S	agreement	agreement
29	E. coli	CTX-M	Cefotaxime	POS	>32	R	<=4	S	POS	32	R	8	I	POS	>=64	R	8	I	agreement	agreement
30	K. oxytoca	-	Cefotaxime	NEG	<=1	S	<=4	S	NEG	<=1	S	<=1	S	NEG	<=0.25	S	<=0.12	S	agreement	agreement
31	E. coli	CTX-M, KPC	Cefotaxime	POS	>32	R	<=4	S	POS	32	R	8	I	POS	>=64	R	32	R	agreement	agreement
32	K. pneumoniae	-	Cefotaxime	NEG	<=1	S	<=4	S	NEG	<=1	S	<=1	S	NEG	<=0.25	S	<=0.12	S	agreement	agreement
33	E. coli	-	Cefotaxime	NEG	<=1	S	<=4	S	NEG	<=1	S	<=1	S	NEG	<=0.25	S	<=0.12	S	agreement	agreement
34	K. pneumoniae	-	Cefotaxime	NEG	<=1	S	<=4	S	NEG	<=1	S	<=1	S	NEG	<=0.25	S	<=0.12	S	agreement	agreement
36	K. pneumoniae	-	Cefotaxime	NEG	<=1	S	<=4	S	NEG	<=1	S	<=1	S	NEG	<=0.25	S	<=0.12	S	agreement	agreement
37	E. coli	CTX-M	Cefotaxime	POS	>32	R	<=4	S	POS	32	R	8	I	POS	>=64	R	8	I	agreement	agreement
38	E. coli	CTX-M	Cefotaxime	POS	>32	R	<=4	S	POS	32	R	<=1	S	POS	>=64	R	0.5	S	agreement	agreement
39	K. pneumoniae	-	Cefotaxime	NEG	<=1	S	<=4	S	NEG	<=1	S	<=1	S	NEG	<=0.25	S	<=0.12	S	agreement	agreement
40	E. coli	CTX-M	Cefotaxime	POS	>=64	R	0.5	S	NA	NA	NA	NA	NA	POS	>=64	R	0.5	S	excluded	agreement
41	E. coli	CTX-M	Cefotaxime	POS	>32	R	<=4	S	POS	>=64	R	8	I	POS	>=64	R	8	I	agreement	agreement
42	K. pneumoniae	-	Cefotaxime	NEG	<=1	S	<=4	S	NEG	<=1	S	<=1	S	NEG	<=0.25	S	<=0.12	S	agreement	agreement
43	E. coli	CTX-M	Cefotaxime	POS	>32	R	<=4	S	POS	>=64	R	4	S	POS	>=64	R	4	S	agreement	agreement
44	E. coli	CTX-M	Cefotaxime	POS	>32	R	<=4	S	POS	32	R	8	I	POS	>=64	R	8	I	agreement	agreement
45	E. coli	-	Cefotaxime	NEG	<=1	S	<=4	S	NEG	<=1	S	<=1	S	NEG	<=0.25	S	<=0.12	S	agreement	agreement
46	E. coli	CTX-M	Cefotaxime	POS	>32	R	>16	R	POS	>=64	R	>=32	R	POS	>=64	R	>=64	R	agreement	agreement
48	K. pneumoniae	CTX-M	Cefotaxime	POS	>32	R	16	R	POS	>=64	R	>=32	R	POS	>=64	R	32	R	agreement	agreement
49	E. coli	CTX-M	Cefotaxime	POS	>32	R	16	R	POS	>=64	R	16	R	POS	>=64	R	8	I	agreement	agreement
50	K. pneumoniae	-	Cefotaxime	NEG	<=1	S	<=4	S	NEG	<=1	S	<=1	S	NEG	<=0.25	S	<=0.12	S	agreement	agreement
51	E. coli	CTX-M	Cefotaxime	POS	>32	R	<=4	S	POS	32	R	4	S	POS	>=64	R	4	S	agreement	agreement
52	E. coli	-	Cefotaxime	NEG	<=1	S	<=4	S	NEG	<=1	S	4	S	POS	1	S	4	S	agreement	disagreement
53	E. coli	-	Cefotaxime	NEG	<=1	S	<=4	S	NEG	<=1	S	<=1	S	NEG	<=0.25	S	<=0.12	S	agreement	agreement
54	K. pneumoniae	-	Cefotaxime	NEG	<=1	S	<=4	S	NEG	<=1	S	<=1	S	NEG	<=0.25	S	<=0.12	S	agreement	agreement
55	E. coli	-	Cefotaxime	NEG	<=1	S	<=4	S	NEG	<=1	S	<=1	S	NEG	<=0.25	S	<=0.12	S	agreement	agreement
56	E. coli	-	Cefotaxime	NEG	<=1	S	<=4	S	NEG	2	I	8	I	NEG	1	S	4	S	agreement	agreement
57	E. coli	-	Cefotaxime	NEG	<=1	S	<=4	S	NEG	<=1	S	<=1	S	NEG	<=0.25	S	<=0.12	S	agreement	agreement
59	E. coli	-	Cefotaxime	NEG	<=1	S	<=4	S	NEG	<=1	S	<=1	S	NEG	<=0.25	S	<=0.12	S	agreement	agreement
60	K. pneumoniae	-	Cefotaxime	NEG	<=1	S	<=4	S	NEG	<=1	S	4	S	NEG	<=0.25	S	1	S	agreement	agreement
61	E. coli	-	Cefotaxime	NEG	<=1	S	>32	R	NEG	<=1	S	>=64	R	NEG	4	S	>=64	R	agreement	agreement
62	K. pneumoniae	CTX-M, KPC	Cefotaxime	POS	>32	R	>16	R	Indeterminate	>=64	R	>=32	R	NEG	>=64	R	>=64	R	excluded	disagreement
63	K. pneumoniae	-	Cefotaxime	NEG	<=1	S	<=4	S	NEG	<=1	S	<=1	S	NEG	<=0.25	S	<=0.12	S	agreement	agreement
64	K. pneumoniae	-	Cefotaxime	NEG	<=1	S	<=4	S	NEG	<=1	S	<=1	S	NEG	<=0.25	S	<=0.12	S	agreement	agreement
65	E. coli	-	Cefotaxime	NEG	<=1	S	<=4	S	NEG	<=1	S	<=1	S	NEG	<=0.25	S	<=0.12	S	agreement	agreement
66	K. pneumoniae	-	Cefotaxime	Indeterminate	>32	R	>16	R	Indeterminate	8	R	>=32	R	NEG	32	R	>=64	R	excluded	excluded
67	E. coli	-	Cefotaxime	NEG	<=1	S	<=4	S	NEG	<=1	S	<=1	S	NEG	<=0.25	S	<=0.12	S	agreement	agreement
68	E. coli	-	Cefotaxime	POS	>32	R	>16	R	Indeterminate	>=64	R	>=32	R	POS	>=64	R	>=64	R	excluded	agreement
69	E. coli	CTX-M	Cefotaxime	POS	>32	R	16	R	POS	>=64	R	16	R	POS	>=64	R	8	I	agreement	agreement
70	E. coli	CTX-M	Cefotaxime	POS	>32	R	<=4	S	POS	32	R	2	S	POS	>=64	R	0.5	S	agreement	agreement
72	K. oxytoca	-	Cefotaxime	NEG	<=1	S	<=4	S	NEG	<=1	S	<=1	S	NEG	<=0.25	S	<=0.12	S	agreement	agreement
73	E. coli	-	Cefotaxime	NEG	<=1	S	<=4	S	NEG	<=1	S	<=1	S	NEG	<=0.25	S	<=0.12	S	agreement	agreement
76	E. coli	-	Cefotaxime	NEG	4	R	16	R	NEG	4	R	16	R	NEG	8	R	32	R	agreement	agreement
77	E. coli	-	Cefotaxime	NEG	<=1	S	<=4	S	NEG	<=1	S	<=1	S	NEG	<=0.25	S	<=0.12	S	agreement	agreement
78	E. coli	-	Cefotaxime	NEG	<=1	S	<=4	S	NEG	<=1	S	<=1	S	NEG	<=0.25	S	<=0.12	S	agreement	agreement
79	E. coli	-	Cefotaxime	NEG	<=1	S	<=4	S	NEG	<=1	S	<=1	S	NEG	<=0.25	S	0.25	S	agreement	agreement
80	E. coli	CTX-M	Cefotaxime	POS	>32	R	<=4	S	POS	32	R	2	S	POS	4	S	>=64	R	agreement	agreement
81	K. pneumoniae	-	Cefotaxime	NEG	<=1	S	<=4	S	NEG	<=1	S	<=1	S	NEG	<=0.25	S	<=0.12	S	agreement	agreement
82	E. coli	-	Cefotaxime	NEG	<=1	S	<=4	S	NEG	<=1	S	<=1	S	NEG	<=0.25	S	<=0.12	S	agreement	agreement
83	E. coli	-	Cefotaxime	NEG	<=1	S	<=4	S	NEG	<=1	S	<=1	S	NEG	<=0.25	S	<=0.12	S	agreement	agreement
84	E. coli	-	Cefotaxime	NEG	<=1	S	<=4	S	NEG	<=1	S	<=1	S	NEG	<=0.25	S	<=0.12	S	agreement	agreement
86	E. coli	-	Cefotaxime	NEG	<=1	S	<=4	S	NEG	<=1	S	<=1	S	NEG	<=0.25	S	<=0.12	S	agreement	agreement
87	K. pneumoniae	CTX-M	Cefotaxime	POS	>32	R	>16	R	POS	>=64	R	>=32	R	POS	>=64	R	32	R	agreement	agreement
88	E. coli	-	Cefotaxime	NEG	<=1	S	<=4	S	NEG	2	I	8	I	NEG	1	S	8	I	agreement	agreement
89	E. coli	-	Cefotaxime	NEG	<=1	S	<=4	S	NEG	<=1	S	<=1	S	NEG	<=0.25	S	<=0.12	S	agreement	agreement
91	E. coli	-	Cefotaxime	NEG	<=1	S	<=4	S	NEG	<=1	S	<=1	S	NEG	<=0.25	S	0.25	S	agreement	agreement
92	E. coli	-	Cefotaxime	NEG	<=1	S	<=4	S	NEG	<=1	S	<=1	S	NEG	<=0.25	S	0.25	S	agreement	agreement
93	E. coli	-	Cefotaxime	NEG	<=1	S	<=4	S	NEG	<=1	S	<=1	S	NEG	<=0.25	S	<=0.12	S	agreement	agreement
94	E. coli	-	Cefotaxime	NEG	4	R	<=4	S	Indeterminate	8	R	4	S	NEG	8	R	4	S	excluded	agreement
95	E. coli	CTX-M	Cefotaxime	POS	>32	R	<=4	S	Indeterminate	>=64	R	16	R	POS	>=64	R	8	I	excluded	agreement
96	E. coli	CTX-M	Cefotaxime	POS	>32	R	16	R	POS	>=64	R	16	R	POS	>=64	R	8	I	agreement	agreement
97	E. coli	CTX-M	Cefotaxime	POS	>32	R	>16	R	POS	>=64	R	>=32	R	POS	>=64	R	32	R	agreement	agreement
98	E. coli	-	Cefotaxime	NEG	<=1	S	<=4	S	NEG	<=1	S	<=1	S	NEG	<=0.25	S	<=0.12	S	agreement	agreement
99	E. coli	-	Cefotaxime	NEG	<=1	S	<=4	S	NEG	2	I	8	I	NEG	1	S	8	I	agreement	agreement
100	E. coli	-	Cefotaxime	NEG	<=1	S	<=4	S	NEG	<=1	S	<=1	S	NEG	<=0.25	S	<=0.12	S	agreement	agreement
Abbreviations: AMR, antimicrobial resistance; CA, categorical agreement; ESBL, extended-spectrum β-lactamase; MD, major discrepancies; MIC, minimum inhibitory concentration; miD, minor discrepancies; NA, not available; NEG, negative; POS, positive; REVEAL, VITEK REVEAL; S, susceptible; VMD, very major discrepancies.
